# Supplementary material for: Eupatilin attenuates the senescence of nucleus pulposus cells and mitigates intervertebral disc degeneration via inhibition of the MAPK/NF-κB signaling pathway
Source: Front Pharmacol. 2022 Nov 3;13:940475. doi: 10.3389/fphar.2022.940475 (PMC9669913; doi:10.3389/fphar.2022.940475)
Supplement: Supplementary file 2 [file DataSheet1.ZIP]

Archive with 56 entries (40 files):
- Raw Data/
- Raw Data/Figure 1 original data/
- Raw Data/Figure 1 original data/B and C.xlsx
- Raw Data/Figure 1 original data/B-F.pzfx
- Raw Data/Figure 1 original data/D.xlsx
- Raw Data/Figure 1 original data/E.xlsx
- Raw Data/Figure 1 original data/F.xlsx
- Raw Data/Figure 2 original data/
- Raw Data/Figure 2 original data/A/
- Raw Data/Figure 2 original data/A/High-Density Culture and Alcian Blue Stain.bmp
- Raw Data/Figure 2 original data/B/
- Raw Data/Figure 2 original data/B/High density analysis data.xlsx
- Raw Data/Figure 2 original data/B/High-Density Culture.pzfx
- Raw Data/Figure 2 original data/D/
- Raw Data/Figure 2 original data/D/SA-a┬-Gal¿Cpositive cells.pzfx
- Raw Data/Figure 2 original data/D/SA-a┬-Gal¿Cpositive cells.xlsx
- Raw Data/Figure 2 original data/E and F/
- Raw Data/Figure 2 original data/E and F/P21 P53 (P2-P6).pzfx
- Raw Data/Figure 2 original data/E and F/P21 P53.xlsx
- Raw Data/Figure 2 original data/E and F/WB P21 P53 .jpg
- Raw Data/Figure 3 original data/
- Raw Data/Figure 3 original data/A.pzfx
- Raw Data/Figure 3 original data/A.xlsx
- Raw Data/Figure 3 original data/B/
- Raw Data/Figure 3 original data/B/COL2A1/
- Raw Data/Figure 3 original data/B/COL2A1/TNF-a┴ IF COL-II_40.0x.jpg
- Raw Data/Figure 3 original data/B/COL2A1/TNF-a┴+EPd IF COL-II_40.0x.jpg
- Raw Data/Figure 3 original data/B/COL2A1/TNF-a┴+EPh IF COL-II_40.0x.jpg
- Raw Data/Figure 3 original data/B/COL2A1/control IF COL-II_40.0x.jpg
- Raw Data/Figure 3 original data/B/MMP3/
- Raw Data/Figure 3 original data/B/MMP3/TNF-a  IF mmp3_40.0x.jpg
- Raw Data/Figure 3 original data/B/MMP3/TNF-a┴ EP 6.25uM  mmp3_40.0x.jpg
- Raw Data/Figure 3 original data/B/MMP3/TNF-a┴+EP12.5 uM mmp3_40.0x.jpg
- Raw Data/Figure 3 original data/B/MMP3/control IF mmp3_40.0x.jpg
- Raw Data/Figure 3 original data/B/P-P65/
- Raw Data/Figure 3 original data/B/P-P65/TNF-a┴ EP 6.25uM IF P-P65_40.0x.jpg
- Raw Data/Figure 3 original data/B/P-P65/TNF-a┴ IF P-P65_40.0x.jpg
- Raw Data/Figure 3 original data/B/P-P65/TNF-a┴+EP12.5 uM IF PP65_40.0x.jpg
- Raw Data/Figure 3 original data/B/P-P65/control IF PP65_40.0x.jpg
- Raw Data/Figure 3 original data/qRT-PCR.xls
- Raw Data/Figure 4 original data/
- Raw Data/Figure 4 original data/A.jpg
- Raw Data/Figure 4 original data/B D F.pzfx
- Raw Data/Figure 4 original data/B D F.xlsx
- Raw Data/Figure 4 original data/C and E.jpg
- Raw Data/Figure 5 original data/
- Raw Data/Figure 5 original data/A/
- Raw Data/Figure 5 original data/A/MRI.bmp
- Raw Data/Figure 5 original data/A/X.bmp
- Raw Data/Figure 5 original data/B C F.pzfx
- Raw Data/Figure 5 original data/B C F.xlsx
- Raw Data/Figure 5 original data/E/
- Raw Data/Figure 5 original data/E/Control_10.0x.jpg
- Raw Data/Figure 5 original data/E/EP 12.5uM.jpg
- Raw Data/Figure 5 original data/E/EP 25uM.jpg
- Raw Data/Figure 5 original data/E/PBS.jpg
