# Supplementary material for: Eupatilin attenuates the senescence of nucleus pulposus cells and mitigates intervertebral disc degeneration via inhibition of the MAPK/NF-κB signaling pathway
Source: Front Pharmacol. 2022 Nov 3;13:940475. doi: 10.3389/fphar.2022.940475 (PMC9669913; doi:10.3389/fphar.2022.940475)
Supplement: Supplementary file 2 [file DataSheet1.ZIP › Raw Data/Figure 1 original data/B and C.xlsx]

## Sheet: NP增殖24hEupatilin
Application: Tecan i-control				Tecan i-control , 2.0.10.0
Device: infinite 200Pro				Serial number: 1408004389				Serial number of connected stacker:
Firmware: V_3.37_07/12_Infinite (Jul 20 2012/13.56.47)				MAI, V_3.37_07/12_Infinite (Jul 20 2012/13.56.47)
Date:	2021-08-22
Time:	17:40:58
System				DESKTOP-RDNP8D9
User				DESKTOP-RDNP8D9\meibiaoyi
Plate				Costar 96 Flat Bottom Transparent Polystyrene Cat. No.: 3361/3590/9018/3591/9017/3641/3628/3370/2507/2509/2503/9017/9018/3641/3598/3599/3585/3595/3300/3474 [COS96ft.pdfx]
Plate-ID (Stacker)
Label: Label1
Mode				Absorbance
Measurement Wavelength				450	nm
Bandwidth				9	nm
Number of Flashes				25
Settle Time				0	ms
Part of Plate				C2-F12
Start Time:	2021/8/22 17:40:58
	Temperature: 36.8 °C
<>	2	3	4	5	6	7	8	9	10	11	12
C	1.467	1.5194	1.5028	1.375	1.2673	1.2752	1.0744	0.9692	0.049	0.1674	0.048
D	1.5172	1.5247	1.4505	1.3566	1.2601	1.1247	0.9552	0.8951	0.0496	0.1633	0.0483
E	1.5396	1.5626	1.4793	1.4664	1.4335	1.2614	0.9842	0.9547	0.0502	0.1607	0.0485
F	1.4953	1.5319	1.4864	1.416	1.4359	1.2567	1.0781	0.976	0.0507	0.1664	0.0486
	0	1.562	3.125	6.25	12.5	25	50	100		空白
End Time:	2021/8/22 17:41:36
Shaking (Linear) Duration:				6	s
Shaking (Linear) Amplitude:				1	mm
				0uM	1.562uM	3.125uM	6.25uM	12.5uM	25uM	50uM	100uM	空白
				1.467	1.5194	1.5028	1.375	1.2673	1.2752	1.0744	0.9692	0.1674
				1.5172	1.5247	1.4505	1.3566	1.2601	1.1247	0.9552	0.8951	0.1633
				1.5396	1.5626	1.4793	1.4664	1.4335	1.2614	0.9842	0.9547	0.1607
				1.4953	1.5319	1.4864	1.416	1.4359	1.2567	1.0781	0.976	0.1664
				0uM	1.562uM	3.125uM	6.25uM	12.5uM	25uM	50uM	100uM
				1.2996	1.352	1.3354	1.2076	1.0999	1.1078	0.907	0.8018
				1.3539	1.3614	1.2872	1.1933	1.0968	0.9614	0.7919	0.7318
				1.3789	1.4019	1.3186	1.3057	1.2728	1.1007	0.8235	0.794
				1.3289	1.3655	1.32	1.2496	1.2695	1.0903	0.9117	0.8096
			均值	1.34033	1.3702	1.3153	1.23905	1.18475	1.06505	0.858525	0.7843
				0.6016
				0.70035
				0.696875
				0.702975
				0.513725
				0.083325
				-0.002
				0.298125
				-0.00185

## Sheet: NP毒性24hEupatilin
Application: Tecan i-control				Tecan i-control , 2.0.10.0
Device: infinite 200Pro				Serial number: 1408004389				Serial number of connected stacker:
Firmware: V_3.37_07/12_Infinite (Jul 20 2012/13.56.47)				MAI, V_3.37_07/12_Infinite (Jul 20 2012/13.56.47)
Date:	2021-08-22
Time:	17:39:07
System				DESKTOP-RDNP8D9
User				DESKTOP-RDNP8D9\meibiaoyi
Plate				Costar 96 Flat Bottom Transparent Polystyrene Cat. No.: 3361/3590/9018/3591/9017/3641/3628/3370/2507/2509/2503/9017/9018/3641/3598/3599/3585/3595/3300/3474 [COS96ft.pdfx]
Plate-ID (Stacker)
Label: Label1
Mode				Absorbance
Measurement Wavelength				450	nm
Bandwidth				9	nm
Number of Flashes				25
Settle Time				0	ms
Part of Plate				C2-F12
Start Time:	2021/8/22 17:39:07
	Temperature: 37 °C
<>	2	3	4	5	6	7	8	9	10	11	12
C	3.864	3.8294	3.7591	3.5656	3.4001	3.1423	3.1557	3.0578	0.05	0.1702	0.0478
D	3.7207	3.6367	3.7646	3.5433	3.4171	3.3642	3.1355	3.0744	0.0489	0.1616	0.0481
E	3.7778	3.7302	3.7	3.5687	3.4774	3.2152	3.2902	3.1839	0.0494	0.1622	0.0483
F	3.7613	3.6869	3.7781	3.5786	3.4678	3.4376	3.3365	3.1996	0.0505	0.1643	0.0484
	0	1.562	3.125	6.25	12.5	25	50	100		空白
End Time:	2021/8/22 17:39:45
Shaking (Linear) Duration:				6	s
Shaking (Linear) Amplitude:				1	mm
						0uM	1.562uM	3.125uM	6.25uM	12.5uM	25uM	50uM	100uM	空白
						3.864	3.8294	3.7591	3.5656	3.4001	3.1423	3.1557	3.0578	0.1702
						3.7207	3.6367	3.7646	3.5433	3.4171	3.3642	3.1355	3.0744	0.1616
						3.7778	3.7302	3.7	3.5687	3.4774	3.2152	3.2902	3.1839	0.1622
						3.7613	3.6869	3.7781	3.5786	3.4678	3.4376	3.3365	3.1996	0.1643
						0uM	1.562uM	3.125uM	6.25uM	12.5uM	25uM	50uM	100uM
						3.6938	3.6592	3.5889	3.3954	3.2299	2.9721	2.9855	2.8876
						3.5591	3.4751	3.603	3.3817	3.2555	3.2026	2.9739	2.9128
						3.6156	3.568	3.5378	3.4065	3.3152	3.053	3.128	3.0217
						3.597	3.5226	3.6138	3.4143	3.3035	3.2733	3.1722	3.0353
					均值	3.61638	3.55622	3.58588	3.39947	3.27602	3.12525	3.0649	2.96435
						0.6016
						0.70035
						0.696875
						0.702975
						0.513725
						0.083325
						-0.002
						0.298125
						-0.00185
