# Supplementary material for: Eupatilin attenuates the senescence of nucleus pulposus cells and mitigates intervertebral disc degeneration via inhibition of the MAPK/NF-κB signaling pathway
Source: Front Pharmacol. 2022 Nov 3;13:940475. doi: 10.3389/fphar.2022.940475 (PMC9669913; doi:10.3389/fphar.2022.940475)
Supplement: Supplementary file 2 [file DataSheet1.ZIP › Raw Data/Figure 1 original data/F.xlsx]

## Sheet: NP Eupatilin96h增殖
Application: Tecan i-control				Tecan i-control , 2.0.10.0
Device: infinite 200Pro				Serial number: 1408004389				Serial number of connected stacker:
Firmware: V_3.37_07/12_Infinite (Jul 20 2012/13.56.47)				MAI, V_3.37_07/12_Infinite (Jul 20 2012/13.56.47)
Date:	2021-08-25
Time:	16:34:04
System				DESKTOP-RDNP8D9
User				DESKTOP-RDNP8D9\meibiaoyi
Plate				Greiner 96 Flat Bottom Transparent Polystyrene Cat. No.: 655101/655161/655192 [GRE96ft.pdfx]
Plate-ID (Stacker)
Shaking (Linear) Duration:				9	s
Shaking (Linear) Amplitude:				1	mm
Label: Label2
Mode				Absorbance
Measurement Wavelength				450	nm
Bandwidth				9	nm
Number of Flashes				25
Settle Time				0	ms
Part of Plate				C2-F11
Start Time:	2021/8/25 16:34:13
	Temperature: 37 °C
<>	2	3	4	5	6	7	8	9	10	11
C	3.6773	3.5282	3.6755	3.6259	3.5519	3	2.1093	1.5573	0.0515	0.2008
D	3.5746	3.4944	3.6063	3.6404	3.6347	2.9962	2.0359	1.537	0.0506	0.2018
E	3.6617	3.571	3.6095	3.5726	3.5553	2.9574	2.1526	1.5604	0.0517	0.2051
F	3.6104	3.5882	3.628	3.5294	3.5817	3.0213	2.1266	1.527	0.0521	0.2108
End Time:	2021/8/25 16:34:49
				0uM	1.562uM	3.125uM	6.25uM	12.5uM	25uM	50uM	100uM	空白
				3.6773	3.5282	3.6755	3.6259	3.5519	3	2.1093	1.5573	0.2008
				3.5746	3.4944	3.6063	3.6404	3.6347	2.9962	2.0359	1.537	0.2018
				3.6617	3.571	3.6095	3.5726	3.5553	2.9574	2.1526	1.5604	0.2051
				3.6104	3.5882	3.628	3.5294	3.5817	3.0213	2.1266	1.527	0.2108
				0uM	1.562uM	3.125uM	6.25uM	12.5uM	25uM	50uM	100uM
				3.4765	3.3274	3.4747	3.4251	3.3511	2.7992	1.9085	1.3565
				3.3728	3.2926	3.4045	3.4386	3.4329	2.7944	1.8341	1.3352
				3.4566	3.3659	3.4044	3.3675	3.3502	2.7523	1.9475	1.3553
				3.3996	3.3774	3.4172	3.3186	3.3709	2.8105	1.9158	1.3162
			均值	3.42637	3.34083	3.4252	3.38745	3.37627	2.7891	1.90148	1.3408
