# Supplementary material for: Eupatilin attenuates the senescence of nucleus pulposus cells and mitigates intervertebral disc degeneration via inhibition of the MAPK/NF-κB signaling pathway
Source: Front Pharmacol. 2022 Nov 3;13:940475. doi: 10.3389/fphar.2022.940475 (PMC9669913; doi:10.3389/fphar.2022.940475)
Supplement: Supplementary file 2 [file DataSheet1.ZIP › Raw Data/Figure 2 original data/B/High density analysis data.xlsx]

## Sheet: Sheet1
		Control	TNF-α	TNF-α+EP6.25uM	TNF-α+EP12.5uM	EP12.5uM
	IOD Value	20011	15840.7	18000.6	18789.3	22205.9
		20837.2	17069.5	20881.7	21620.6	23316
		21727	15325	19465.3	20526	21727.6
	Total area 30000
		Control	TNF-α	TNF-α+EP6.25uM	TNF-α+EP12.5uM	EP12.5uM
	IOD Value/Area	0.667033	0.528024	0.60002	0.62631	0.740196
		0.694573	0.568982	0.696057	0.720686	0.7772
		0.724233	0.510833	0.648843	0.6842	0.724252
