# Supplementary material for: Eupatilin attenuates the senescence of nucleus pulposus cells and mitigates intervertebral disc degeneration via inhibition of the MAPK/NF-κB signaling pathway
Source: Front Pharmacol. 2022 Nov 3;13:940475. doi: 10.3389/fphar.2022.940475 (PMC9669913; doi:10.3389/fphar.2022.940475)
Supplement: Supplementary file 2 [file DataSheet1.ZIP › Raw Data/Figure 2 original data/D/SA-a┬-Gal¿Cpositive cells.xlsx]

## Sheet: Sheet1
		NP cells	SA-β-Gal–positive cells
		Control	TNF-α	TNF-α+EP6.25	TNF-α+EP12.5		P2总细胞100个		Control	TNF-α	TNF-α+EP6.25	TNF-α+EP12.5
		7	37	15	9				0.07	0.37	0.15	0.09
		5	40	16	11				0.05	0.4	0.16	0.11
		6	32	19	12				0.06	0.32	0.19	0.12
		Control	TNF-α	TNF-α+EP6.25	TNF-α+EP12.5		P4总细胞90个		Control	TNF-α	TNF-α+EP6.25	TNF-α+EP12.5
		9	43	21	16				0.1	0.477778	0.233333	0.177778
		7	39	20	14				0.0777778	0.433333	0.222222	0.155556
		10	45	25	17				0.111111	0.5	0.277778	0.188889
		Control	TNF-α	TNF-α+EP6.25	TNF-α+EP12.5		P6总细胞80个		Control	TNF-α	TNF-α+EP6.25	TNF-α+EP12.5
		11	55	36	16				0.1375	0.6875	0.45	0.2
		12	58	37	20				0.15	0.725	0.4625	0.25
		13	52	32	22				0.1625	0.65	0.4	0.275
