# Supplementary material for: Eupatilin attenuates the senescence of nucleus pulposus cells and mitigates intervertebral disc degeneration via inhibition of the MAPK/NF-κB signaling pathway
Source: Front Pharmacol. 2022 Nov 3;13:940475. doi: 10.3389/fphar.2022.940475 (PMC9669913; doi:10.3389/fphar.2022.940475)
Supplement: Supplementary file 2 [file DataSheet1.ZIP › Raw Data/Figure 2 original data/E and F/P21 P53.xlsx]

## Sheet: Sheet1
		P2				P4				P6
		control	TNFa	TNFa+EP6.25	TNFa+EP12.5	control	TNFa	TNFa+EP6.25	TNFa+EP12.5	control	TNFa	TNFa+EP6.25	TNFa+EP12.5
	P53	0.425381	0.609774	0.394674	0.370079	0.436176	0.70329	0.543909	0.525553	0.201505	0.404303	0.337761	0.248601
		0.382118	0.636336	0.437024	0.331045	0.373962	0.68238	0.503042	0.421264	0.225613	0.504356	0.346341	0.280559
		0.372746	0.673483	0.455432	0.287722	0.42021	0.655616	0.575296	0.471945	0.185966	0.465427	0.359611	0.262401
	P21	0.214717	0.356566	0.335678	0.303281	0.380021	0.569577	0.523268	0.466836	0.148513	0.26639	0.229419	0.177017
		0.280541	0.309736	0.284673	0.270079	0.436176	0.60759	0.483909	0.428353	0.201873	0.340779	0.238758	0.228665
		0.242238	0.286336	0.300243	0.251045	0.373962	0.623452	0.502484	0.421526	0.172561	0.30439	0.263256	0.245356
