# Supplementary material for: Eupatilin attenuates the senescence of nucleus pulposus cells and mitigates intervertebral disc degeneration via inhibition of the MAPK/NF-κB signaling pathway
Source: Front Pharmacol. 2022 Nov 3;13:940475. doi: 10.3389/fphar.2022.940475 (PMC9669913; doi:10.3389/fphar.2022.940475)
Supplement: Supplementary file 2 [file DataSheet1.ZIP › Raw Data/Figure 3 original data/A.xlsx]

## Sheet: Sheet2
NP	Control	TNF-α	TNF-α+Eupatilin			Control	TNF-α	TNF-α+Eupatilin			Control	TNF-α	TNF-α+Eupatilin
mmp3	15.5426	11.5996	11.5585			17.7367	17.1603	16.268			4.57578	47.2007	26.1643
mmp3	15.5642	11.8707	11.658			17.7283	17.2811	16.3301			4.48192	42.5292	25.4929
mmp3	15.8433	11.7139	11.8105			18.3605	17.1318	16.4575			5.72445	42.7508	25.0545
mmp7	30.0622	29.0922	29.3237			17.7367	17.1603	16.268			0.000194824	0.000255951	0.000117449
mmp7	30.2983	29.2437	29.1882			17.7283	17.2811	16.3301			0.00016445	0.000250539	0.000134688
mmp7	30.4773	29.2126	29.0598			18.3605	17.1318	16.4575			0.000225155	0.000230844	0.000160808
mmp9	24.5541	21.6979	21.3512			17.7367	17.1603	16.268			0.00886609	0.0430566	0.0294984
mmp9	24.4627	21.7111	21.3739			17.7283	17.2811	16.3301			0.00939165	0.0463891	0.0303158
mmp9	24.7259	21.7523	21.2631			18.3605	17.1318	16.4575			0.0121287	0.0406534	0.0357578
mmp13	14.9589	13.7922	13.8549			17.7367	17.1603	16.268			6.85785	10.3251	5.32616
mmp13	14.8635	13.7554	13.4131			17.7283	17.2811	16.3301			7.28421	11.5166	7.55233
mmp13	15.0795	13.6954	13.4932			18.3605	17.1318	16.4575			9.72019	10.8263	7.80422
Sox9	23.1436	23.9429	21.7233			17.7367	17.1603	16.268			0.0235698	0.00908321	0.0214
Sox9	23.4405	23.6592	21.7285			17.7283	17.2811	16.3301			0.0190749	0.0120222	0.02185
Sox9	23.5573	23.6042	21.7264			18.3605	17.1318	16.4575			0.0272655	0.0112624	0.01897
gapdh	17.7367	17.1603	16.268			17.7367	17.1603	16.268			1	1	1
gapdh	17.7283	17.2811	16.3301			17.7283	17.2811	16.3301			1	1	1
gapdh	18.3605	17.1318	16.4575			18.3605	17.1318	16.4575			1	1	1
