# Supplementary material for: Eupatilin attenuates the senescence of nucleus pulposus cells and mitigates intervertebral disc degeneration via inhibition of the MAPK/NF-κB signaling pathway
Source: Front Pharmacol. 2022 Nov 3;13:940475. doi: 10.3389/fphar.2022.940475 (PMC9669913; doi:10.3389/fphar.2022.940475)
Supplement: Supplementary file 2 [file DataSheet1.ZIP › Raw Data/Figure 3 original data/qRT-PCR.xls]

## Sheet: Sample Setup
Block Type	384-Well Block
Calibration Background is expired	Yes
Calibration Background performed on	03-20-2019
Calibration Normalization FAM-ROX is expired	Yes
Calibration Normalization FAM-ROX performed on	03-20-2019
Calibration Normalization VIC-ROX is expired	Yes
Calibration Normalization VIC-ROX performed on	03-20-2019
Calibration Pure Dye FAM is expired	Yes
Calibration Pure Dye FAM performed on	03-20-2019
Calibration Pure Dye NED is expired	Yes
Calibration Pure Dye NED performed on	03-20-2019
Calibration Pure Dye ROX is expired	Yes
Calibration Pure Dye ROX performed on	03-20-2019
Calibration Pure Dye SYBR is expired	Yes
Calibration Pure Dye SYBR performed on	03-20-2019
Calibration Pure Dye TAMRA is expired	Yes
Calibration Pure Dye TAMRA performed on	03-20-2019
Calibration Pure Dye VIC is expired	Yes
Calibration Pure Dye VIC performed on	03-20-2019
Calibration ROI is expired	Yes
Calibration ROI performed on	03-20-2019
Calibration Uniformity is expired	Yes
Calibration Uniformity performed on	03-20-2019
Chemistry	SYBR_GREEN
Date Created	2021-09-03 23:56:23 PM CST
Experiment Barcode
Experiment Comment
Experiment File Name	D:\yh\2021-09-03 NA EUPATILIN YH235623.eds
Experiment Name	2021-09-03 235623
Experiment Run End Time	2021-09-04 10:21:43 AM CST
Experiment Type	Comparative Cт (ΔΔCт)
Instrument Name	278861656
Instrument Serial Number	278861656
Instrument Type	QuantStudio(TM) 6 Flex System
Passive Reference	ROX
Quantification Cycle Method	Ct
Signal Smoothing On	true
Stage/ Cycle where Analysis is performed	Stage 2, Step 2
User Name
Well	Well Position	Sample Name	Sample Color	Biogroup Name	Biogroup Color	Target Name	Target Color	Task	Reporter	Quencher	Quantity	Comments
1	A1
2	A2
3	A3
4	A4
5	A5
6	A6
7	A7
8	A8
9	A9
10	A10
11	A11
12	A12
13	A13
14	A14
15	A15
16	A16
17	A17
18	A18
19	A19
20	A20
21	A21
22	A22
23	A23
24	A24
25	B1
26	B2
27	B3
28	B4
29	B5
30	B6
31	B7
32	B8
33	B9
34	B10
35	B11
36	B12
37	B13
38	B14
39	B15
40	B16
41	B17
42	B18
43	B19
44	B20
45	B21
46	B22
47	B23
48	B24
49	C1
50	C2
51	C3
52	C4
53	C5
54	C6
55	C7
56	C8
57	C9
58	C10
59	C11
60	C12
61	C13
62	C14
63	C15
64	C16
65	C17
66	C18
67	C19
68	C20
69	C21
70	C22
71	C23
72	C24
73	D1
74	D2
75	D3
76	D4
77	D5
78	D6
79	D7
80	D8
81	D9
82	D10
83	D11
84	D12
85	D13
86	D14
87	D15
88	D16
89	D17
90	D18
91	D19
92	D20
93	D21
94	D22
95	D23
96	D24
97	E1
98	E2
99	E3
100	E4
101	E5
102	E6
103	E7
104	E8
105	E9
106	E10
107	E11
108	E12
109	E13
110	E14
111	E15
112	E16
113	E17
114	E18
115	E19
116	E20
117	E21
118	E22
119	E23
120	E24
121	F1
122	F2
123	F3
124	F4
125	F5
126	F6
127	F7
128	F8
129	F9
130	F10
131	F11
132	F12
133	F13
134	F14
135	F15
136	F16
137	F17
138	F18
139	F19
140	F20
141	F21
142	F22
143	F23
144	F24
145	G1
146	G2
147	G3
148	G4
149	G5
150	G6
151	G7
152	G8
153	G9
154	G10
155	G11
156	G12
157	G13
158	G14
159	G15
160	G16
161	G17
162	G18
163	G19
164	G20
165	G21
166	G22
167	G23
168	G24
169	H1
170	H2
171	H3
172	H4
173	H5
174	H6
175	H7
176	H8
177	H9
178	H10
179	H11
180	H12
181	H13
182	H14
183	H15
184	H16
185	H17
186	H18
187	H19
188	H20
189	H21
190	H22
191	H23
192	H24
193	I1
194	I2
195	I3
196	I4
197	I5
198	I6
199	I7
200	I8
201	I9
202	I10
203	I11
204	I12
205	I13
206	I14
207	I15
208	I16
209	I17
210	I18
211	I19
212	I20
213	I21
214	I22
215	I23
216	I24
217	J1
218	J2
219	J3
220	J4
221	J5
222	J6
223	J7
224	J8
225	J9
226	J10
227	J11
228	J12
229	J13
230	J14
231	J15
232	J16
233	J17
234	J18
235	J19
236	J20
237	J21
238	J22
239	J23
240	J24
241	K1
242	K2
243	K3
244	K4
245	K5
246	K6
247	K7
248	K8
249	K9
250	K10
251	K11
252	K12
253	K13
254	K14
255	K15
256	K16	Control	RGB(176,23,31)			mmp3	RGB(176,23,31)	UNKNOWN	SYBR	None
257	K17	Control	RGB(176,23,31)			mmp3	RGB(176,23,31)	UNKNOWN	SYBR	None
258	K18	Control	RGB(176,23,31)			mmp3	RGB(176,23,31)	UNKNOWN	SYBR	None
259	K19	Control	RGB(176,23,31)			mmp7	RGB(0,0,255)	UNKNOWN	SYBR	None
260	K20	Control	RGB(176,23,31)			mmp7	RGB(0,0,255)	UNKNOWN	SYBR	None
261	K21	Control	RGB(176,23,31)			mmp7	RGB(0,0,255)	UNKNOWN	SYBR	None
262	K22	Control	RGB(176,23,31)			mmp9	RGB(0,139,69)	UNKNOWN	SYBR	None
263	K23	Control	RGB(176,23,31)			mmp9	RGB(0,139,69)	UNKNOWN	SYBR	None
264	K24	Control	RGB(176,23,31)			mmp9	RGB(0,139,69)	UNKNOWN	SYBR	None
265	L1
266	L2
267	L3
268	L4
269	L5
270	L6
271	L7
272	L8
273	L9
274	L10
275	L11
276	L12
277	L13
278	L14
279	L15
280	L16	TNF-A	RGB(0,0,255)			mmp3	RGB(176,23,31)	UNKNOWN	SYBR	None
281	L17	TNF-A	RGB(0,0,255)			mmp3	RGB(176,23,31)	UNKNOWN	SYBR	None
282	L18	TNF-A	RGB(0,0,255)			mmp3	RGB(176,23,31)	UNKNOWN	SYBR	None
283	L19	TNF-A	RGB(0,0,255)			mmp7	RGB(0,0,255)	UNKNOWN	SYBR	None
284	L20	TNF-A	RGB(0,0,255)			mmp7	RGB(0,0,255)	UNKNOWN	SYBR	None
285	L21	TNF-A	RGB(0,0,255)			mmp7	RGB(0,0,255)	UNKNOWN	SYBR	None
286	L22	TNF-A	RGB(0,0,255)			mmp9	RGB(0,139,69)	UNKNOWN	SYBR	None
287	L23	TNF-A	RGB(0,0,255)			mmp9	RGB(0,139,69)	UNKNOWN	SYBR	None
288	L24	TNF-A	RGB(0,0,255)			mmp9	RGB(0,139,69)	UNKNOWN	SYBR	None
289	M1
290	M2
291	M3
292	M4
293	M5
294	M6
295	M7
296	M8
297	M9
298	M10
299	M11
300	M12
301	M13
302	M14
303	M15
304	M16	TNF-A+EUPATILIN	RGB(0,139,69)			mmp3	RGB(176,23,31)	UNKNOWN	SYBR	None
305	M17	TNF-A+EUPATILIN	RGB(0,139,69)			mmp3	RGB(176,23,31)	UNKNOWN	SYBR	None
306	M18	TNF-A+EUPATILIN	RGB(0,139,69)			mmp3	RGB(176,23,31)	UNKNOWN	SYBR	None
307	M19	TNF-A+EUPATILIN	RGB(0,139,69)			mmp7	RGB(0,0,255)	UNKNOWN	SYBR	None
308	M20	TNF-A+EUPATILIN	RGB(0,139,69)			mmp7	RGB(0,0,255)	UNKNOWN	SYBR	None
309	M21	TNF-A+EUPATILIN	RGB(0,139,69)			mmp7	RGB(0,0,255)	UNKNOWN	SYBR	None
310	M22	TNF-A+EUPATILIN	RGB(0,139,69)			mmp9	RGB(0,139,69)	UNKNOWN	SYBR	None
311	M23	TNF-A+EUPATILIN	RGB(0,139,69)			mmp9	RGB(0,139,69)	UNKNOWN	SYBR	None
312	M24	TNF-A+EUPATILIN	RGB(0,139,69)			mmp9	RGB(0,139,69)	UNKNOWN	SYBR	None
313	N1	Control	RGB(176,23,31)			mmp13	RGB(238,238,0)	UNKNOWN	SYBR	None
314	N2	Control	RGB(176,23,31)			mmp13	RGB(238,238,0)	UNKNOWN	SYBR	None
315	N3	Control	RGB(176,23,31)			mmp13	RGB(238,238,0)	UNKNOWN	SYBR	None
316	N4	Control	RGB(176,23,31)			adamts4	RGB(198,113,113)	UNKNOWN	SYBR	None
317	N5	Control	RGB(176,23,31)			adamts4	RGB(198,113,113)	UNKNOWN	SYBR	None
318	N6	Control	RGB(176,23,31)			adamts4	RGB(198,113,113)	UNKNOWN	SYBR	None
319	N7	Control	RGB(176,23,31)			adamts5	RGB(0,245,255)	UNKNOWN	SYBR	None
320	N8	Control	RGB(176,23,31)			adamts5	RGB(0,245,255)	UNKNOWN	SYBR	None
321	N9	Control	RGB(176,23,31)			adamts5	RGB(0,245,255)	UNKNOWN	SYBR	None
322	N10	Control	RGB(176,23,31)			Col2a1	RGB(176,23,31)	UNKNOWN	SYBR	None
323	N11	Control	RGB(176,23,31)			Col2a1	RGB(176,23,31)	UNKNOWN	SYBR	None
324	N12	Control	RGB(176,23,31)			Col2a1	RGB(176,23,31)	UNKNOWN	SYBR	None
325	N13	Control	RGB(176,23,31)			aggrecan	RGB(238,220,130)	UNKNOWN	SYBR	None
326	N14	Control	RGB(176,23,31)			aggrecan	RGB(238,220,130)	UNKNOWN	SYBR	None
327	N15	Control	RGB(176,23,31)			aggrecan	RGB(238,220,130)	UNKNOWN	SYBR	None
328	N16	Control	RGB(176,23,31)			Sox9	RGB(0,0,255)	UNKNOWN	SYBR	None
329	N17	Control	RGB(176,23,31)			Sox9	RGB(0,0,255)	UNKNOWN	SYBR	None
330	N18	Control	RGB(176,23,31)			Sox9	RGB(0,0,255)	UNKNOWN	SYBR	None
331	N19	Control	RGB(176,23,31)			AMAF	RGB(0,139,69)	UNKNOWN	SYBR	None
332	N20	Control	RGB(176,23,31)			AMAF	RGB(0,139,69)	UNKNOWN	SYBR	None
333	N21	Control	RGB(176,23,31)			AMAF	RGB(0,139,69)	UNKNOWN	SYBR	None
334	N22	Control	RGB(176,23,31)			GAPDH	RGB(176,23,31)	UNKNOWN	SYBR	None
335	N23	Control	RGB(176,23,31)			GAPDH	RGB(176,23,31)	UNKNOWN	SYBR	None
336	N24	Control	RGB(176,23,31)			GAPDH	RGB(176,23,31)	UNKNOWN	SYBR	None
337	O1	TNF-A	RGB(0,0,255)			mmp13	RGB(238,238,0)	UNKNOWN	SYBR	None
338	O2	TNF-A	RGB(0,0,255)			mmp13	RGB(238,238,0)	UNKNOWN	SYBR	None
339	O3	TNF-A	RGB(0,0,255)			mmp13	RGB(238,238,0)	UNKNOWN	SYBR	None
340	O4	TNF-A	RGB(0,0,255)			adamts4	RGB(198,113,113)	UNKNOWN	SYBR	None
341	O5	TNF-A	RGB(0,0,255)			adamts4	RGB(198,113,113)	UNKNOWN	SYBR	None
342	O6	TNF-A	RGB(0,0,255)			adamts4	RGB(198,113,113)	UNKNOWN	SYBR	None
343	O7	TNF-A	RGB(0,0,255)			adamts5	RGB(0,245,255)	UNKNOWN	SYBR	None
344	O8	TNF-A	RGB(0,0,255)			adamts5	RGB(0,245,255)	UNKNOWN	SYBR	None
345	O9	TNF-A	RGB(0,0,255)			adamts5	RGB(0,245,255)	UNKNOWN	SYBR	None
346	O10	TNF-A	RGB(0,0,255)			Col2a1	RGB(176,23,31)	UNKNOWN	SYBR	None
347	O11	TNF-A	RGB(0,0,255)			Col2a1	RGB(176,23,31)	UNKNOWN	SYBR	None
348	O12	TNF-A	RGB(0,0,255)			Col2a1	RGB(176,23,31)	UNKNOWN	SYBR	None
349	O13	TNF-A	RGB(0,0,255)			aggrecan	RGB(238,220,130)	UNKNOWN	SYBR	None
350	O14	TNF-A	RGB(0,0,255)			aggrecan	RGB(238,220,130)	UNKNOWN	SYBR	None
351	O15	TNF-A	RGB(0,0,255)			aggrecan	RGB(238,220,130)	UNKNOWN	SYBR	None
352	O16	TNF-A	RGB(0,0,255)			Sox9	RGB(0,0,255)	UNKNOWN	SYBR	None
353	O17	TNF-A	RGB(0,0,255)			Sox9	RGB(0,0,255)	UNKNOWN	SYBR	None
354	O18	TNF-A	RGB(0,0,255)			Sox9	RGB(0,0,255)	UNKNOWN	SYBR	None
355	O19	TNF-A	RGB(0,0,255)			AMAF	RGB(0,139,69)	UNKNOWN	SYBR	None
356	O20	TNF-A	RGB(0,0,255)			AMAF	RGB(0,139,69)	UNKNOWN	SYBR	None
357	O21	TNF-A	RGB(0,0,255)			AMAF	RGB(0,139,69)	UNKNOWN	SYBR	None
358	O22	TNF-A	RGB(0,0,255)			GAPDH	RGB(176,23,31)	UNKNOWN	SYBR	None
359	O23	TNF-A	RGB(0,0,255)			GAPDH	RGB(176,23,31)	UNKNOWN	SYBR	None
360	O24	TNF-A	RGB(0,0,255)			GAPDH	RGB(176,23,31)	UNKNOWN	SYBR	None
361	P1	TNF-A+EUPATILIN	RGB(0,139,69)			mmp13	RGB(238,238,0)	UNKNOWN	SYBR	None
362	P2	TNF-A+EUPATILIN	RGB(0,139,69)			mmp13	RGB(238,238,0)	UNKNOWN	SYBR	None
363	P3	TNF-A+EUPATILIN	RGB(0,139,69)			mmp13	RGB(238,238,0)	UNKNOWN	SYBR	None
364	P4	TNF-A+EUPATILIN	RGB(0,139,69)			adamts4	RGB(198,113,113)	UNKNOWN	SYBR	None
365	P5	TNF-A+EUPATILIN	RGB(0,139,69)			adamts4	RGB(198,113,113)	UNKNOWN	SYBR	None
366	P6	TNF-A+EUPATILIN	RGB(0,139,69)			adamts4	RGB(198,113,113)	UNKNOWN	SYBR	None
367	P7	TNF-A+EUPATILIN	RGB(0,139,69)			adamts5	RGB(0,245,255)	UNKNOWN	SYBR	None
368	P8	TNF-A+EUPATILIN	RGB(0,139,69)			adamts5	RGB(0,245,255)	UNKNOWN	SYBR	None
369	P9	TNF-A+EUPATILIN	RGB(0,139,69)			adamts5	RGB(0,245,255)	UNKNOWN	SYBR	None
370	P10	TNF-A+EUPATILIN	RGB(0,139,69)			Col2a1	RGB(176,23,31)	UNKNOWN	SYBR	None
371	P11	TNF-A+EUPATILIN	RGB(0,139,69)			Col2a1	RGB(176,23,31)	UNKNOWN	SYBR	None
372	P12	TNF-A+EUPATILIN	RGB(0,139,69)			Col2a1	RGB(176,23,31)	UNKNOWN	SYBR	None
373	P13	TNF-A+EUPATILIN	RGB(0,139,69)			aggrecan	RGB(238,220,130)	UNKNOWN	SYBR	None
374	P14	TNF-A+EUPATILIN	RGB(0,139,69)			aggrecan	RGB(238,220,130)	UNKNOWN	SYBR	None
375	P15	TNF-A+EUPATILIN	RGB(0,139,69)			aggrecan	RGB(238,220,130)	UNKNOWN	SYBR	None
376	P16	TNF-A+EUPATILIN	RGB(0,139,69)			Sox9	RGB(0,0,255)	UNKNOWN	SYBR	None
377	P17	TNF-A+EUPATILIN	RGB(0,139,69)			Sox9	RGB(0,0,255)	UNKNOWN	SYBR	None
378	P18	TNF-A+EUPATILIN	RGB(0,139,69)			Sox9	RGB(0,0,255)	UNKNOWN	SYBR	None
379	P19	TNF-A+EUPATILIN	RGB(0,139,69)			AMAF	RGB(0,139,69)	UNKNOWN	SYBR	None
380	P20	TNF-A+EUPATILIN	RGB(0,139,69)			AMAF	RGB(0,139,69)	UNKNOWN	SYBR	None
381	P21	TNF-A+EUPATILIN	RGB(0,139,69)			AMAF	RGB(0,139,69)	UNKNOWN	SYBR	None
382	P22	TNF-A+EUPATILIN	RGB(0,139,69)			GAPDH	RGB(176,23,31)	UNKNOWN	SYBR	None
383	P23	TNF-A+EUPATILIN	RGB(0,139,69)			GAPDH	RGB(176,23,31)	UNKNOWN	SYBR	None
384	P24	TNF-A+EUPATILIN	RGB(0,139,69)			GAPDH	RGB(176,23,31)	UNKNOWN	SYBR	None

## Sheet: Amplification Data
Block Type	384-Well Block
Calibration Background is expired	Yes
Calibration Background performed on	03-20-2019
Calibration Normalization FAM-ROX is expired	Yes
Calibration Normalization FAM-ROX performed on	03-20-2019
Calibration Normalization VIC-ROX is expired	Yes
Calibration Normalization VIC-ROX performed on	03-20-2019
Calibration Pure Dye FAM is expired	Yes
Calibration Pure Dye FAM performed on	03-20-2019
Calibration Pure Dye NED is expired	Yes
Calibration Pure Dye NED performed on	03-20-2019
Calibration Pure Dye ROX is expired	Yes
Calibration Pure Dye ROX performed on	03-20-2019
Calibration Pure Dye SYBR is expired	Yes
Calibration Pure Dye SYBR performed on	03-20-2019
Calibration Pure Dye TAMRA is expired	Yes
Calibration Pure Dye TAMRA performed on	03-20-2019
Calibration Pure Dye VIC is expired	Yes
Calibration Pure Dye VIC performed on	03-20-2019
Calibration ROI is expired	Yes
Calibration ROI performed on	03-20-2019
Calibration Uniformity is expired	Yes
Calibration Uniformity performed on	03-20-2019
Chemistry	SYBR_GREEN
Date Created	2021-09-03 23:56:23 PM CST
Experiment Barcode
Experiment Comment
Experiment File Name	D:\yh\2021-09-03 NA EUPATILIN YH235623.eds
Experiment Name	2021-09-03 235623
Experiment Run End Time	2021-09-04 10:21:43 AM CST
Experiment Type	Comparative Cт (ΔΔCт)
Instrument Name	278861656
Instrument Serial Number	278861656
Instrument Type	QuantStudio(TM) 6 Flex System
Passive Reference	ROX
Quantification Cycle Method	Ct
Signal Smoothing On	true
Stage/ Cycle where Analysis is performed	Stage 2, Step 2
User Name
Well	Cycle	Target Name	Rn	Delta Rn
1	1
1	2
1	3
1	4
1	5
1	6
1	7
1	8
1	9
1	10
1	11
1	12
1	13
1	14
1	15
1	16
1	17
1	18
1	19
1	20
1	21
1	22
1	23
1	24
1	25
1	26
1	27
1	28
1	29
1	30
1	31
1	32
1	33
1	34
1	35
1	36
1	37
1	38
1	39
1	40
1	41
1	42
1	43
1	44
1	45
1	46
1	47
1	48
1	49
1	50
2	1
2	2
2	3
2	4
2	5
2	6
2	7
2	8
2	9
2	10
2	11
2	12
2	13
2	14
2	15
2	16
2	17
2	18
2	19
2	20
2	21
2	22
2	23
2	24
2	25
2	26
2	27
2	28
2	29
2	30
2	31
2	32
2	33
2	34
2	35
2	36
2	37
2	38
2	39
2	40
2	41
2	42
2	43
2	44
2	45
2	46
2	47
2	48
2	49
2	50
3	1
3	2
3	3
3	4
3	5
3	6
3	7
3	8
3	9
3	10
3	11
3	12
3	13
3	14
3	15
3	16
3	17
3	18
3	19
3	20
3	21
3	22
3	23
3	24
3	25
3	26
3	27
3	28
3	29
3	30
3	31
3	32
3	33
3	34
3	35
3	36
3	37
3	38
3	39
3	40
3	41
3	42
3	43
3	44
3	45
3	46
3	47
3	48
3	49
3	50
4	1
4	2
4	3
4	4
4	5
4	6
4	7
4	8
4	9
4	10
4	11
4	12
4	13
4	14
4	15
4	16
4	17
4	18
4	19
4	20
4	21
4	22
4	23
4	24
4	25
4	26
4	27
4	28
4	29
4	30
4	31
4	32
4	33
4	34
4	35
4	36
4	37
4	38
4	39
4	40
4	41
4	42
4	43
4	44
4	45
4	46
4	47
4	48
4	49
4	50
5	1
5	2
5	3
5	4
5	5
5	6
5	7
5	8
5	9
5	10
5	11
5	12
5	13
5	14
5	15
5	16
5	17
5	18
5	19
5	20
5	21
5	22
5	23
5	24
5	25
5	26
5	27
5	28
5	29
5	30
5	31
5	32
5	33
5	34
5	35
5	36
5	37
5	38
5	39
5	40
5	41
5	42
5	43
5	44
5	45
5	46
5	47
5	48
5	49
5	50
6	1
6	2
6	3
6	4
6	5
6	6
6	7
6	8
6	9
6	10
6	11
6	12
6	13
6	14
6	15
6	16
6	17
6	18
6	19
6	20
6	21
6	22
6	23
6	24
6	25
6	26
6	27
6	28
6	29
6	30
6	31
6	32
6	33
6	34
6	35
6	36
6	37
6	38
6	39
6	40
6	41
6	42
6	43
6	44
6	45
6	46
6	47
6	48
6	49
6	50
7	1
7	2
7	3
7	4
7	5
7	6
7	7
7	8
7	9
7	10
7	11
7	12
7	13
7	14
7	15
7	16
7	17
7	18
7	19
7	20
7	21
7	22
7	23
7	24
7	25
7	26
7	27
7	28
7	29
7	30
7	31
7	32
7	33
7	34
7	35
7	36
7	37
7	38
7	39
7	40
7	41
7	42
7	43
7	44
7	45
7	46
7	47
7	48
7	49
7	50
8	1
8	2
8	3
8	4
8	5
8	6
8	7
8	8
8	9
8	10
8	11
8	12
8	13
8	14
8	15
8	16
8	17
8	18
8	19
8	20
8	21
8	22
8	23
8	24
8	25
8	26
8	27
8	28
8	29
8	30
8	31
8	32
8	33
8	34
8	35
8	36
8	37
8	38
8	39
8	40
8	41
8	42
8	43
8	44
8	45
8	46
8	47
8	48
8	49
8	50
9	1
9	2
9	3
9	4
9	5
9	6
9	7
9	8
9	9
9	10
9	11
9	12
9	13
9	14
9	15
9	16
9	17
9	18
9	19
9	20
9	21
9	22
9	23
9	24
9	25
9	26
9	27
9	28
9	29
9	30
9	31
9	32
9	33
9	34
9	35
9	36
9	37
9	38
9	39
9	40
9	41
9	42
9	43
9	44
9	45
9	46
9	47
9	48
9	49
9	50
10	1
10	2
10	3
10	4
10	5
10	6
10	7
10	8
10	9
10	10
10	11
10	12
10	13
10	14
10	15
10	16
10	17
10	18
10	19
10	20
10	21
10	22
10	23
10	24
10	25
10	26
10	27
10	28
10	29
10	30
10	31
10	32
10	33
10	34
10	35
10	36
10	37
10	38
10	39
10	40
10	41
10	42
10	43
10	44
10	45
10	46
10	47
10	48
10	49
10	50
11	1
11	2
11	3
11	4
11	5
11	6
11	7
11	8
11	9
11	10
11	11
11	12
11	13
11	14
11	15
11	16
11	17
11	18
11	19
11	20
11	21
11	22
11	23
11	24
11	25
11	26
11	27
11	28
11	29
11	30
11	31
11	32
11	33
11	34
11	35
11	36
11	37
11	38
11	39
11	40
11	41
11	42
11	43
11	44
11	45
11	46
11	47
11	48
11	49
11	50
12	1
12	2
12	3
12	4
12	5
12	6
12	7
12	8
12	9
12	10
12	11
12	12
12	13
12	14
12	15
12	16
12	17
12	18
12	19
12	20
12	21
12	22
12	23
12	24
12	25
12	26
12	27
12	28
12	29
12	30
12	31
12	32
12	33
12	34
12	35
12	36
12	37
12	38
12	39
12	40
12	41
12	42
12	43
12	44
12	45
12	46
12	47
12	48
12	49
12	50
13	1
13	2
13	3
13	4
13	5
13	6
13	7
13	8
13	9
13	10
13	11
13	12
13	13
13	14
13	15
13	16
13	17
13	18
13	19
13	20
13	21
13	22
13	23
13	24
13	25
13	26
13	27
13	28
13	29
13	30
13	31
13	32
13	33
13	34
13	35
13	36
13	37
13	38
13	39
13	40
13	41
13	42
13	43
13	44
13	45
13	46
13	47
13	48
13	49
13	50
14	1
14	2
14	3
14	4
14	5
14	6
14	7
14	8
14	9
14	10
14	11
14	12
14	13
14	14
14	15
14	16
14	17
14	18
14	19
14	20
14	21
14	22
14	23
14	24
14	25
14	26
14	27
14	28
14	29
14	30
14	31
14	32
14	33
14	34
14	35
14	36
14	37
14	38
14	39
14	40
14	41
14	42
14	43
14	44
14	45
14	46
14	47
14	48
14	49
14	50
15	1
15	2
15	3
15	4
15	5
15	6
15	7
15	8
15	9
15	10
15	11
15	12
15	13
15	14
15	15
15	16
15	17
15	18
15	19
15	20
15	21
15	22
15	23
15	24
15	25
15	26
15	27
15	28
15	29
15	30
15	31
15	32
15	33
15	34
15	35
15	36
15	37
15	38
15	39
15	40
15	41
15	42
15	43
15	44
15	45
15	46
15	47
15	48
15	49
15	50
16	1
16	2
16	3
16	4
16	5
16	6
16	7
16	8
16	9
16	10
16	11
16	12
16	13
16	14
16	15
16	16
16	17
16	18
16	19
16	20
16	21
16	22
16	23
16	24
16	25
16	26
16	27
16	28
16	29
16	30
16	31
16	32
16	33
16	34
16	35
16	36
16	37
16	38
16	39
16	40
16	41
16	42
16	43
16	44
16	45
16	46
16	47
16	48
16	49
16	50
17	1
17	2
17	3
17	4
17	5
17	6
17	7
17	8
17	9
17	10
17	11
17	12
17	13
17	14
17	15
17	16
17	17
17	18
17	19
17	20
17	21
17	22
17	23
17	24
17	25
17	26
17	27
17	28
17	29
17	30
17	31
17	32
17	33
17	34
17	35
17	36
17	37
17	38
17	39
17	40
17	41
17	42
17	43
17	44
17	45
17	46
17	47
17	48
17	49
17	50
18	1
18	2
18	3
18	4
18	5
18	6
18	7
18	8
18	9
18	10
18	11
18	12
18	13
18	14
18	15
18	16
18	17
18	18
18	19
18	20
18	21
18	22
18	23
18	24
18	25
18	26
18	27
18	28
18	29
18	30
18	31
18	32
18	33
18	34
18	35
18	36
18	37
18	38
18	39
18	40
18	41
18	42
18	43
18	44
18	45
18	46
18	47
18	48
18	49
18	50
19	1
19	2
19	3
19	4
19	5
19	6
19	7
19	8
19	9
19	10
19	11
19	12
19	13
19	14
19	15
19	16
19	17
19	18
19	19
19	20
19	21
19	22
19	23
19	24
19	25
19	26
19	27
19	28
19	29
19	30
19	31
19	32
19	33
19	34
19	35
19	36
19	37
19	38
19	39
19	40
19	41
19	42
19	43
19	44
19	45
19	46
19	47
19	48
19	49
19	50
20	1
20	2
20	3
20	4
20	5
20	6
20	7
20	8
20	9
20	10
20	11
20	12
20	13
20	14
20	15
20	16
20	17
20	18
20	19
20	20
20	21
20	22
20	23
20	24
20	25
20	26
20	27
20	28
20	29
20	30
20	31
20	32
20	33
20	34
20	35
20	36
20	37
20	38
20	39
20	40
20	41
20	42
20	43
20	44
20	45
20	46
20	47
20	48
20	49
20	50
21	1
21	2
21	3
21	4
21	5
21	6
21	7
21	8
21	9
21	10
21	11
21	12
21	13
21	14
21	15
21	16
21	17
21	18
21	19
21	20
21	21
21	22
21	23
21	24
21	25
21	26
21	27
21	28
21	29
21	30
21	31
21	32
21	33
21	34
21	35
21	36
21	37
21	38
21	39
21	40
21	41
21	42
21	43
21	44
21	45
21	46
21	47
21	48
21	49
21	50
22	1
22	2
22	3
22	4
22	5
22	6
22	7
22	8
22	9
22	10
22	11
22	12
22	13
22	14
22	15
22	16
22	17
22	18
22	19
22	20
22	21
22	22
22	23
22	24
22	25
22	26
22	27
22	28
22	29
22	30
22	31
22	32
22	33
22	34
22	35
22	36
22	37
22	38
22	39
22	40
22	41
22	42
22	43
22	44
22	45
22	46
22	47
22	48
22	49
22	50
23	1
23	2
23	3
23	4
23	5
23	6
23	7
23	8
23	9
23	10
23	11
23	12
23	13
23	14
23	15
23	16
23	17
23	18
23	19
23	20
23	21
23	22
23	23
23	24
23	25
23	26
23	27
23	28
23	29
23	30
23	31
23	32
23	33
23	34
23	35
23	36
23	37
23	38
23	39
23	40
23	41
23	42
23	43
23	44
23	45
23	46
23	47
23	48
23	49
23	50
24	1
24	2
24	3
24	4
24	5
24	6
24	7
24	8
24	9
24	10
24	11
24	12
24	13
24	14
24	15
24	16
24	17
24	18
24	19
24	20
24	21
24	22
24	23
24	24
24	25
24	26
24	27
24	28
24	29
24	30
24	31
24	32
24	33
24	34
24	35
24	36
24	37
24	38
24	39
24	40
24	41
24	42
24	43
24	44
24	45
24	46
24	47
24	48
24	49
24	50
25	1
25	2
25	3
25	4
25	5
25	6
25	7
25	8
25	9
25	10
25	11
25	12
25	13
25	14
25	15
25	16
25	17
25	18
25	19
25	20
25	21
25	22
25	23
25	24
25	25
25	26
25	27
25	28
25	29
25	30
25	31
25	32
25	33
25	34
25	35
25	36
25	37
25	38
25	39
25	40
25	41
25	42
25	43
25	44
25	45
25	46
25	47
25	48
25	49
25	50
26	1
26	2
26	3
26	4
26	5
26	6
26	7
26	8
26	9
26	10
26	11
26	12
26	13
26	14
26	15
26	16
26	17
26	18
26	19
26	20
26	21
26	22
26	23
26	24
26	25
26	26
26	27
26	28
26	29
26	30
26	31
26	32
26	33
26	34
26	35
26	36
26	37
26	38
26	39
26	40
26	41
26	42
26	43
26	44
26	45
26	46
26	47
26	48
26	49
26	50
27	1
27	2
27	3
27	4
27	5
27	6
27	7
27	8
27	9
27	10
27	11
27	12
27	13
27	14
27	15
27	16
27	17
27	18
27	19
27	20
27	21
27	22
27	23
27	24
27	25
27	26
27	27
27	28
27	29
27	30
27	31
27	32
27	33
27	34
27	35
27	36
27	37
27	38
27	39
27	40
27	41
27	42
27	43
27	44
27	45
27	46
27	47
27	48
27	49
27	50
28	1
28	2
28	3
28	4
28	5
28	6
28	7
28	8
28	9
28	10
28	11
28	12
28	13
28	14
28	15
28	16
28	17
28	18
28	19
28	20
28	21
28	22
28	23
28	24
28	25
28	26
28	27
28	28
28	29
28	30
28	31
28	32
28	33
28	34
28	35
28	36
28	37
28	38
28	39
28	40
28	41
28	42
28	43
28	44
28	45
28	46
28	47
28	48
28	49
28	50
29	1
29	2
29	3
29	4
29	5
29	6
29	7
29	8
29	9
29	10
29	11
29	12
29	13
29	14
29	15
29	16
29	17
29	18
29	19
29	20
29	21
29	22
29	23
29	24
29	25
29	26
29	27
29	28
29	29
29	30
29	31
29	32
29	33
29	34
29	35
29	36
29	37
29	38
29	39
29	40
29	41
29	42
29	43
29	44
29	45
29	46
29	47
29	48
29	49
29	50
30	1
30	2
30	3
30	4
30	5
30	6
30	7
30	8
30	9
30	10
30	11
30	12
30	13
30	14
30	15
30	16
30	17
30	18
30	19
30	20
30	21
30	22
30	23
30	24
30	25
30	26
30	27
30	28
30	29
30	30
30	31
30	32
30	33
30	34
30	35
30	36
30	37
30	38
30	39
30	40
30	41
30	42
30	43
30	44
30	45
30	46
30	47
30	48
30	49
30	50
31	1
31	2
31	3
31	4
31	5
31	6
31	7
31	8
31	9
31	10
31	11
31	12
31	13
31	14
31	15
31	16
31	17
31	18
31	19
31	20
31	21
31	22
31	23
31	24
31	25
31	26
31	27
31	28
31	29
31	30
31	31
31	32
31	33
31	34
31	35
31	36
31	37
31	38
31	39
31	40
31	41
31	42
31	43
31	44
31	45
31	46
31	47
31	48
31	49
31	50
32	1
32	2
32	3
32	4
32	5
32	6
32	7
32	8
32	9
32	10
32	11
32	12
32	13
32	14
32	15
32	16
32	17
32	18
32	19
32	20
32	21
32	22
32	23
32	24
32	25
32	26
32	27
32	28
32	29
32	30
32	31
32	32
32	33
32	34
32	35
32	36
32	37
32	38
32	39
32	40
32	41
32	42
32	43
32	44
32	45
32	46
32	47
32	48
32	49
32	50
33	1
33	2
33	3
33	4
33	5
33	6
33	7
33	8
33	9
33	10
33	11
33	12
33	13
33	14
33	15
33	16
33	17
33	18
33	19
33	20
33	21
33	22
33	23
33	24
33	25
33	26
33	27
33	28
33	29
33	30
33	31
33	32
33	33
33	34
33	35
33	36
33	37
33	38
33	39
33	40
33	41
33	42
33	43
33	44
33	45
33	46
33	47
33	48
33	49
33	50
34	1
34	2
34	3
34	4
34	5
34	6
34	7
34	8
34	9
34	10
34	11
34	12
34	13
34	14
34	15
34	16
34	17
34	18
34	19
34	20
34	21
34	22
34	23
34	24
34	25
34	26
34	27
34	28
34	29
34	30
34	31
34	32
34	33
34	34
34	35
34	36
34	37
34	38
34	39
34	40
34	41
34	42
34	43
34	44
34	45
34	46
34	47
34	48
34	49
34	50
35	1
35	2
35	3
35	4
35	5
35	6
35	7
35	8
35	9
35	10
35	11
35	12
35	13
35	14
35	15
35	16
35	17
35	18
35	19
35	20
35	21
35	22
35	23
35	24
35	25
35	26
35	27
35	28
35	29
35	30
35	31
35	32
35	33
35	34
35	35
35	36
35	37
35	38
35	39
35	40
35	41
35	42
35	43
35	44
35	45
35	46
35	47
35	48
35	49
35	50
36	1
36	2
36	3
36	4
36	5
36	6
36	7
36	8
36	9
36	10
36	11
36	12
36	13
36	14
36	15
36	16
36	17
36	18
36	19
36	20
36	21
36	22
36	23
36	24
36	25
36	26
36	27
36	28
36	29
36	30
36	31
36	32
36	33
36	34
36	35
36	36
36	37
36	38
36	39
36	40
36	41
36	42
36	43
36	44
36	45
36	46
36	47
36	48
36	49
36	50
37	1
37	2
37	3
37	4
37	5
37	6
37	7
37	8
37	9
37	10
37	11
37	12
37	13
37	14
37	15
37	16
37	17
37	18
37	19
37	20
37	21
37	22
37	23
37	24
37	25
37	26
37	27
37	28
37	29
37	30
37	31
37	32
37	33
37	34
37	35
37	36
37	37
37	38
37	39
37	40
37	41
37	42
37	43
37	44
37	45
37	46
37	47
37	48
37	49
37	50
38	1
38	2
38	3
38	4
38	5
38	6
38	7
38	8
38	9
38	10
38	11
38	12
38	13
38	14
38	15
38	16
38	17
38	18
38	19
38	20
38	21
38	22
38	23
38	24
38	25
38	26
38	27
38	28
38	29
38	30
38	31
38	32
38	33
38	34
38	35
38	36
38	37
38	38
38	39
38	40
38	41
38	42
38	43
38	44
38	45
38	46
38	47
38	48
38	49
38	50
39	1
39	2
39	3
39	4
39	5
39	6
39	7
39	8
39	9
39	10
39	11
39	12
39	13
39	14
39	15
39	16
39	17
39	18
39	19
39	20
39	21
39	22
39	23
39	24
39	25
39	26
39	27
39	28
39	29
39	30
39	31
39	32
39	33
39	34
39	35
39	36
39	37
39	38
39	39
39	40
39	41
39	42
39	43
39	44
39	45
39	46
39	47
39	48
39	49
39	50
40	1
40	2
40	3
40	4
40	5
40	6
40	7
40	8
40	9
40	10
[truncated: 17,240 more rows]

## Sheet: Results
Block Type	384-Well Block
Calibration Background is expired	Yes
Calibration Background performed on	03-20-2019
Calibration Normalization FAM-ROX is expired	Yes
Calibration Normalization FAM-ROX performed on	03-20-2019
Calibration Normalization VIC-ROX is expired	Yes
Calibration Normalization VIC-ROX performed on	03-20-2019
Calibration Pure Dye FAM is expired	Yes
Calibration Pure Dye FAM performed on	03-20-2019
Calibration Pure Dye NED is expired	Yes
Calibration Pure Dye NED performed on	03-20-2019
Calibration Pure Dye ROX is expired	Yes
Calibration Pure Dye ROX performed on	03-20-2019
Calibration Pure Dye SYBR is expired	Yes
Calibration Pure Dye SYBR performed on	03-20-2019
Calibration Pure Dye TAMRA is expired	Yes
Calibration Pure Dye TAMRA performed on	03-20-2019
Calibration Pure Dye VIC is expired	Yes
Calibration Pure Dye VIC performed on	03-20-2019
Calibration ROI is expired	Yes
Calibration ROI performed on	03-20-2019
Calibration Uniformity is expired	Yes
Calibration Uniformity performed on	03-20-2019
Chemistry	SYBR_GREEN
Date Created	2021-09-03 23:56:23 PM CST
Experiment Barcode
Experiment Comment
Experiment File Name	D:\yh\2021-09-03 NA EUPATILIN YH235623.eds
Experiment Name	2021-09-03 235623
Experiment Run End Time	2021-09-04 10:21:43 AM CST
Experiment Type	Comparative Cт (ΔΔCт)
Instrument Name	278861656
Instrument Serial Number	278861656
Instrument Type	QuantStudio(TM) 6 Flex System
Passive Reference	ROX
Quantification Cycle Method	Ct
Signal Smoothing On	true
Stage/ Cycle where Analysis is performed	Stage 2, Step 2
User Name
Well	Well Position	Omit	Sample Name	Target Name	Task	Reporter	Quencher	Quantity	Quantity Mean	Quantity SD	RQ	RQ Min	RQ Max	CT	Ct Mean	Ct SD	Delta Ct	Delta Ct Mean	Delta Ct SE	Delta Delta Ct	Automatic Ct Threshold	Tm1	Ct Threshold	Tm2	Automatic Baseline	Tm3	Baseline Start	Baseline End	Comments	MTP
256	K16	FALSE	Control	mmp3	UNKNOWN	SYBR	None				0.0713326	0.0578223	0.0879997	15.5426	15.65	0.167745		-5.39166	0.10911	3.80929	TRUE	83.6986	0.197338		TRUE		1	50		N
257	K17	FALSE	Control	mmp3	UNKNOWN	SYBR	None				0.0713326	0.0578223	0.0879997	15.5642	15.65	0.167745		-5.39166	0.10911	3.80929	TRUE	83.6986	0.197338		TRUE		1	50		N
258	K18	FALSE	Control	mmp3	UNKNOWN	SYBR	None				0.0713326	0.0578223	0.0879997	15.8433	15.65	0.167745		-5.39166	0.10911	3.80929	TRUE	83.6986	0.197338		TRUE		1	50		N
259	K19	FALSE	Control	mmp7	UNKNOWN	SYBR	None				0.505665	0.393525	0.64976	30.0622	30.2793	0.208195		9.23756	0.130283	0.983747	TRUE	83.0416	0.19602		TRUE		1	50		N
260	K20	FALSE	Control	mmp7	UNKNOWN	SYBR	None				0.505665	0.393525	0.64976	30.2983	30.2793	0.208195		9.23756	0.130283	0.983747	TRUE	82.9102	0.19602		TRUE		1	50		N
261	K21	FALSE	Control	mmp7	UNKNOWN	SYBR	None				0.505665	0.393525	0.64976	30.4773	30.2793	0.208195		9.23756	0.130283	0.983747	TRUE	82.9102	0.19602		TRUE		1	50		N
262	K22	FALSE	Control	mmp9	UNKNOWN	SYBR	None				0.148881	0.124703	0.177746	24.5541	24.5809	0.133645		3.5392	0.092082	2.74777	TRUE	83.173	0.224593		TRUE		1	50		N
263	K23	FALSE	Control	mmp9	UNKNOWN	SYBR	None				0.148881	0.124703	0.177746	24.4627	24.5809	0.133645		3.5392	0.092082	2.74777	TRUE	83.173	0.224593		TRUE		1	50		N
264	K24	FALSE	Control	mmp9	UNKNOWN	SYBR	None				0.148881	0.124703	0.177746	24.7259	24.5809	0.133645		3.5392	0.092082	2.74777	TRUE	83.173	0.224593		TRUE		1	50		N
280	L16	FALSE	TNF-A	mmp3	UNKNOWN	SYBR	None				1	0.829373	1.20573	11.5996	11.7281	0.136103		-9.20096	0.0972134	0	TRUE	83.6986	0.197338		TRUE		1	50		N
281	L17	FALSE	TNF-A	mmp3	UNKNOWN	SYBR	None				1	0.829373	1.20573	11.8707	11.7281	0.136103		-9.20096	0.0972134	0	TRUE	83.6986	0.197338		TRUE		1	50		N
282	L18	FALSE	TNF-A	mmp3	UNKNOWN	SYBR	None				1	0.829373	1.20573	11.7139	11.7281	0.136103		-9.20096	0.0972134	0	TRUE	83.6986	0.197338		TRUE		1	50		N
283	L19	FALSE	TNF-A	mmp7	UNKNOWN	SYBR	None				1	0.867985	1.15209	29.0922	29.1828	0.080059		8.25381	0.0735682	0	TRUE	83.0416	0.19602		TRUE		1	50		N
284	L20	FALSE	TNF-A	mmp7	UNKNOWN	SYBR	None				1	0.867985	1.15209	29.2437	29.1828	0.080059		8.25381	0.0735682	0	TRUE	82.9102	0.19602		TRUE		1	50		N
285	L21	FALSE	TNF-A	mmp7	UNKNOWN	SYBR	None				1	0.867985	1.15209	29.2126	29.1828	0.080059		8.25381	0.0735682	0	TRUE	83.0416	0.19602		TRUE		1	50		N
286	L22	FALSE	TNF-A	mmp9	UNKNOWN	SYBR	None				1	0.891753	1.12139	21.6979	21.7205	0.02836		0.791432	0.0595306	0	TRUE	83.173	0.224593		TRUE		1	50		N
287	L23	FALSE	TNF-A	mmp9	UNKNOWN	SYBR	None				1	0.891753	1.12139	21.7111	21.7205	0.02836		0.791432	0.0595306	0	TRUE	83.173	0.224593		TRUE		1	50		N
288	L24	FALSE	TNF-A	mmp9	UNKNOWN	SYBR	None				1	0.891753	1.12139	21.7523	21.7205	0.02836		0.791432	0.0595306	0	TRUE	83.173	0.224593		TRUE		1	50		N
304	M16	FALSE	TNF-A+EUPATILIN	mmp3	UNKNOWN	SYBR	None				0.783886	0.672397	0.913861	11.5585	11.6757	0.126919		-8.84967	0.0797173	0.351285	TRUE	85.4067	0.197338		TRUE		1	50		N
305	M17	FALSE	TNF-A+EUPATILIN	mmp3	UNKNOWN	SYBR	None				0.783886	0.672397	0.913861	11.658	11.6757	0.126919		-8.84967	0.0797173	0.351285	TRUE	84.0928	0.197338		TRUE		1	50		N
306	M18	FALSE	TNF-A+EUPATILIN	mmp3	UNKNOWN	SYBR	None				0.783886	0.672397	0.913861	11.8105	11.6757	0.126919		-8.84967	0.0797173	0.351285	TRUE	83.6986	0.197338		TRUE		1	50		N
307	M19	FALSE	TNF-A+EUPATILIN	mmp7	UNKNOWN	SYBR	None				0.751888	0.641646	0.88107	29.3237	29.1906	0.131932		8.66523	0.0823858	0.411411	TRUE	85.0125	0.19602	83.0416	TRUE	67.6683	1	50		Y
308	M20	FALSE	TNF-A+EUPATILIN	mmp7	UNKNOWN	SYBR	None				0.751888	0.641646	0.88107	29.1882	29.1906	0.131932		8.66523	0.0823858	0.411411	TRUE	85.0125	0.19602		TRUE		1	50		N
309	M21	FALSE	TNF-A+EUPATILIN	mmp7	UNKNOWN	SYBR	None				0.751888	0.641646	0.88107	29.0598	29.1906	0.131932		8.66523	0.0823858	0.411411	TRUE	85.0125	0.19602		TRUE		1	50		N
310	M22	FALSE	TNF-A+EUPATILIN	mmp9	UNKNOWN	SYBR	None				0.991296	0.90709	1.08332	21.3512	21.3294	0.058541		0.804045	0.0461273	0.0126127	TRUE	83.173	0.224593		TRUE		1	50		N
311	M23	FALSE	TNF-A+EUPATILIN	mmp9	UNKNOWN	SYBR	None				0.991296	0.90709	1.08332	21.3739	21.3294	0.058541		0.804045	0.0461273	0.0126127	TRUE	83.0416	0.224593		TRUE		1	50		N
312	M24	FALSE	TNF-A+EUPATILIN	mmp9	UNKNOWN	SYBR	None				0.991296	0.90709	1.08332	21.2631	21.3294	0.058541		0.804045	0.0461273	0.0126127	TRUE	83.0416	0.224593		TRUE		1	50		N
313	N1	FALSE	Control	mmp13	UNKNOWN	SYBR	None				1.5738	1.34873	1.83643	14.9589	14.9673	0.108241		-6.07441	0.0801925	-0.654256	TRUE	81.7277	0.409142		TRUE		1	50		N
314	N2	FALSE	Control	mmp13	UNKNOWN	SYBR	None				1.5738	1.34873	1.83643	14.8635	14.9673	0.108241		-6.07441	0.0801925	-0.654256	TRUE	81.7277	0.409142		TRUE		1	50		N
315	N3	FALSE	Control	mmp13	UNKNOWN	SYBR	None				1.5738	1.34873	1.83643	15.0795	14.9673	0.108241		-6.07441	0.0801925	-0.654256	TRUE	81.859	0.409142		TRUE		1	50		N
328	N16	FALSE	Control	Sox9	UNKNOWN	SYBR	None				1.38289	1.07061	1.78625	23.1436	23.3804	0.213275		2.33872	0.132995	-0.467683	TRUE	89.3486	0.351589		TRUE		1	50		N
329	N17	FALSE	Control	Sox9	UNKNOWN	SYBR	None				1.38289	1.07061	1.78625	23.4405	23.3804	0.213275		2.33872	0.132995	-0.467683	TRUE	89.3486	0.351589		TRUE		1	50		N
330	N18	FALSE	Control	Sox9	UNKNOWN	SYBR	None				1.38289	1.07061	1.78625	23.5573	23.3804	0.213275		2.33872	0.132995	-0.467683	TRUE	89.3486	0.351589		TRUE		1	50		N
334	N22	FALSE	Control	GAPDH	UNKNOWN	SYBR	None				0.64258	0.424602	0.972463	17.7367	17.9418	0.362609		-3.09991	0.215299	0.638051	TRUE	84.6184	0.273081		TRUE		1	50		N
335	N23	FALSE	Control	GAPDH	UNKNOWN	SYBR	None				0.64258	0.424602	0.972463	17.7283	17.9418	0.362609		-3.09991	0.215299	0.638051	TRUE	86.9835	0.273081		TRUE		1	50		N
336	N24	FALSE	Control	GAPDH	UNKNOWN	SYBR	None				0.64258	0.424602	0.972463	18.3605	17.9418	0.362609		-3.09991	0.215299	0.638051	TRUE	87.7718	0.273081		TRUE		1	50		N
337	O1	FALSE	TNF-A	mmp13	UNKNOWN	SYBR	None				1	0.848939	1.17794	13.7922	15.5089	0.109074		-5.42016	0.085097	0	TRUE	81.7277	0.409142		TRUE		1	50		N
338	O2	FALSE	TNF-A	mmp13	UNKNOWN	SYBR	None				1	0.848939	1.17794	13.7554	15.5089	0.109074		-5.42016	0.085097	0	TRUE	81.7277	0.409142		TRUE		1	50		N
339	O3	FALSE	TNF-A	mmp13	UNKNOWN	SYBR	None				1	0.848939	1.17794	13.6954	15.5089	0.109074		-5.42016	0.085097	0	TRUE	81.859	0.409142		TRUE		1	50		N
352	O16	FALSE	TNF-A	Sox9	UNKNOWN	SYBR	None				1	0.794497	1.25866	23.9429	23.7354	0.181768		2.8064	0.119537	0	TRUE	89.48	0.351589		TRUE		1	50		N
353	O17	FALSE	TNF-A	Sox9	UNKNOWN	SYBR	None				1	0.794497	1.25866	23.6592	23.7354	0.181768		2.8064	0.119537	0	TRUE	89.3486	0.351589		TRUE		1	50		N
354	O18	FALSE	TNF-A	Sox9	UNKNOWN	SYBR	None				1	0.794497	1.25866	23.6042	23.7354	0.181768		2.8064	0.119537	0	TRUE	89.3486	0.351589		TRUE		1	50		N
358	O22	FALSE	TNF-A	GAPDH	UNKNOWN	SYBR	None				1	0.868486	1.15143	17.1603	17.1911	0.079229		-3.73796	0.0732681	0	TRUE	84.6184	0.273081		TRUE		1	50		N
359	O23	FALSE	TNF-A	GAPDH	UNKNOWN	SYBR	None				1	0.868486	1.15143	17.2811	17.1911	0.079229		-3.73796	0.0732681	0	TRUE	84.487	0.273081		TRUE		1	50		N
360	O24	FALSE	TNF-A	GAPDH	UNKNOWN	SYBR	None				1	0.868486	1.15143	17.1318	17.1911	0.079229		-3.73796	0.0732681	0	TRUE	84.487	0.273081		TRUE		1	50		N
361	P1	FALSE	TNF-A+EUPATILIN	mmp13	UNKNOWN	SYBR	None				1.07568	0.994406	1.16361	13.8549	14.9999	0.0452087		-5.52541	0.0408247	-0.105254	TRUE	81.7277	0.409142		TRUE		1	50		N
362	P2	FALSE	TNF-A+EUPATILIN	mmp13	UNKNOWN	SYBR	None				1.07568	0.994406	1.16361	13.4131	14.9999	0.0452087		-5.52541	0.0408247	-0.105254	TRUE	81.7277	0.409142		TRUE		1	50		N
363	P3	FALSE	TNF-A+EUPATILIN	mmp13	UNKNOWN	SYBR	None				1.07568	0.994406	1.16361	13.4932	14.9999	0.0452087		-5.52541	0.0408247	-0.105254	TRUE	81.7277	0.409142		TRUE		1	50		N
376	P16	FALSE	TNF-A+EUPATILIN	Sox9	UNKNOWN	SYBR	None				1.52169	1.43239	1.61657	22.7233	22.7261	0.00262097		2.20072	0.0314272	-0.605677	TRUE	89.3486	0.351589		TRUE		1	50		N
377	P17	FALSE	TNF-A+EUPATILIN	Sox9	UNKNOWN	SYBR	None				1.52169	1.43239	1.61657	22.7285	22.7261	0.00262097		2.20072	0.0314272	-0.605677	TRUE	89.3486	0.351589		TRUE		1	50		N
378	P18	FALSE	TNF-A+EUPATILIN	Sox9	UNKNOWN	SYBR	None				1.52169	1.43239	1.61657	22.7264	22.7261	0.00262097		2.20072	0.0314272	-0.605677	TRUE	89.3486	0.351589		TRUE		1	50		N
382	P22	FALSE	TNF-A+EUPATILIN	GAPDH	UNKNOWN	SYBR	None				1.35241	1.1957	1.52966	16.268	16.3518	0.0965915		-4.17349	0.0639949	-0.435532	TRUE	84.487	0.273081		TRUE		1	50		N
383	P23	FALSE	TNF-A+EUPATILIN	GAPDH	UNKNOWN	SYBR	None				1.35241	1.1957	1.52966	16.3301	16.3518	0.0965915		-4.17349	0.0639949	-0.435532	TRUE	84.487	0.273081		TRUE		1	50		N
384	P24	FALSE	TNF-A+EUPATILIN	GAPDH	UNKNOWN	SYBR	None				1.35241	1.1957	1.52966	16.4575	16.3518	0.0965915		-4.17349	0.0639949	-0.435532	TRUE	84.6184	0.273081		TRUE		1	50		N
Analysis Type	Singleplex
Endogenous Control	AMAF
RQ Min/Max Confidence Level	95.0
Reference Sample	TNF-A

## Sheet: Results (2)
Well	Well Position	Sample Name	Target Name	CT
256	K16	Control	mmp3	15.5426
257	K17	Control	mmp3	15.5642
258	K18	Control	mmp3	15.8433
259	K19	Control	mmp7	30.0622
260	K20	Control	mmp7	30.2983
261	K21	Control	mmp7	30.4773
262	K22	Control	mmp9	24.5541
263	K23	Control	mmp9	24.4627
264	K24	Control	mmp9	24.7259
280	L16	TNF-A	mmp3	11.5996
281	L17	TNF-A	mmp3	11.8707
282	L18	TNF-A	mmp3	11.7139
283	L19	TNF-A	mmp7	29.0922
284	L20	TNF-A	mmp7	29.2437
285	L21	TNF-A	mmp7	29.2126
286	L22	TNF-A	mmp9	21.6979
287	L23	TNF-A	mmp9	21.7111
288	L24	TNF-A	mmp9	21.7523
304	M16	TNF-A+EUPATILIN	mmp3	11.5585
305	M17	TNF-A+EUPATILIN	mmp3	11.658
306	M18	TNF-A+EUPATILIN	mmp3	11.8105
307	M19	TNF-A+EUPATILIN	mmp7	29.3237
308	M20	TNF-A+EUPATILIN	mmp7	29.1882
309	M21	TNF-A+EUPATILIN	mmp7	29.0598
310	M22	TNF-A+EUPATILIN	mmp9	21.3512
311	M23	TNF-A+EUPATILIN	mmp9	21.3739
312	M24	TNF-A+EUPATILIN	mmp9	21.2631
313	N1	Control	mmp13	14.9589
314	N2	Control	mmp13	14.8635
315	N3	Control	mmp13	15.0795
328	N16	Control	Sox9	23.1436
329	N17	Control	Sox9	23.4405
330	N18	Control	Sox9	23.5573
334	N22	Control	GAPDH	17.7367
335	N23	Control	GAPDH	17.7283
336	N24	Control	GAPDH	18.3605
337	O1	TNF-A	mmp13	13.7922
338	O2	TNF-A	mmp13	13.7554
339	O3	TNF-A	mmp13	13.6954
352	O16	TNF-A	Sox9	23.9429
353	O17	TNF-A	Sox9	23.6592
354	O18	TNF-A	Sox9	23.6042
358	O22	TNF-A	GAPDH	17.1603
359	O23	TNF-A	GAPDH	17.2811
360	O24	TNF-A	GAPDH	17.1318
361	P1	TNF-A+EUPATILIN	mmp13	13.8549
362	P2	TNF-A+EUPATILIN	mmp13	13.4131
363	P3	TNF-A+EUPATILIN	mmp13	13.4932
376	P16	TNF-A+EUPATILIN	Sox9	22.7233
377	P17	TNF-A+EUPATILIN	Sox9	22.7285
378	P18	TNF-A+EUPATILIN	Sox9	22.7264
382	P22	TNF-A+EUPATILIN	GAPDH	16.268
383	P23	TNF-A+EUPATILIN	GAPDH	16.3301
384	P24	TNF-A+EUPATILIN	GAPDH	16.4575
Analysis Type	Singleplex
Endogenous Control	AMAF
RQ Min/Max Confidence Level	95.0
Reference Sample	TNF-A

## Sheet: Melt Curve Raw Data
Block Type	384-Well Block
Calibration Background is expired	Yes
Calibration Background performed on	03-20-2019
Calibration Normalization FAM-ROX is expired	Yes
Calibration Normalization FAM-ROX performed on	03-20-2019
Calibration Normalization VIC-ROX is expired	Yes
Calibration Normalization VIC-ROX performed on	03-20-2019
Calibration Pure Dye FAM is expired	Yes
Calibration Pure Dye FAM performed on	03-20-2019
Calibration Pure Dye NED is expired	Yes
Calibration Pure Dye NED performed on	03-20-2019
Calibration Pure Dye ROX is expired	Yes
Calibration Pure Dye ROX performed on	03-20-2019
Calibration Pure Dye SYBR is expired	Yes
Calibration Pure Dye SYBR performed on	03-20-2019
Calibration Pure Dye TAMRA is expired	Yes
Calibration Pure Dye TAMRA performed on	03-20-2019
Calibration Pure Dye VIC is expired	Yes
Calibration Pure Dye VIC performed on	03-20-2019
Calibration ROI is expired	Yes
Calibration ROI performed on	03-20-2019
Calibration Uniformity is expired	Yes
Calibration Uniformity performed on	03-20-2019
Chemistry	SYBR_GREEN
Date Created	2021-09-03 23:56:23 PM CST
Experiment Barcode
Experiment Comment
Experiment File Name	D:\yh\2021-09-03 NA EUPATILIN YH235623.eds
Experiment Name	2021-09-03 235623
Experiment Run End Time	2021-09-04 10:21:43 AM CST
Experiment Type	Comparative Cт (ΔΔCт)
Instrument Name	278861656
Instrument Serial Number	278861656
Instrument Type	QuantStudio(TM) 6 Flex System
Passive Reference	ROX
Quantification Cycle Method	Ct
Signal Smoothing On	true
Stage/ Cycle where Analysis is performed	Stage 2, Step 2
User Name
Well	Well Position	Reading	Temperature	Fluorescence	Derivative
256	K16	1	60.1788	2.2399	0.0939799
256	K16	2	60.4416	2.21792	0.0943988
256	K16	3	60.7044	2.21571	0.0949191
256	K16	4	60.9672	2.20853	0.0954999
256	K16	5	61.23	2.18846	0.0960326
256	K16	6	61.4928	2.18023	0.0963188
256	K16	7	61.7555	2.17146	0.0961135
256	K16	8	62.0183	2.1535	0.0952538
256	K16	9	62.2811	2.14126	0.0938106
256	K16	10	62.5439	2.1266	0.0921609
256	K16	11	62.8067	2.12664	0.0909264
256	K16	12	63.0695	2.10603	0.0907325
256	K16	13	63.3323	2.09026	0.0919061
256	K16	14	63.5951	2.10626	0.0942573
256	K16	15	63.8579	2.07958	0.0970909
256	K16	16	64.1207	2.05604	0.0994761
256	K16	17	64.3835	2.0518	0.100642
256	K16	18	64.6462	2.04022	0.100288
256	K16	19	64.909	2.01883	0.0986817
256	K16	20	65.1718	2.0109	0.0965276
256	K16	21	65.4346	1.99819	0.0946814
256	K16	22	65.6974	1.99019	0.0938384
256	K16	23	65.9602	1.97813	0.0943119
256	K16	24	66.223	1.98168	0.0959768
256	K16	25	66.4858	1.93963	0.0983776
256	K16	26	66.7486	1.95147	0.10094
256	K16	27	67.0114	1.9355	0.103167
256	K16	28	67.2742	1.91234	0.104763
256	K16	29	67.5369	1.90301	0.105651
256	K16	30	67.7997	1.8901	0.105901
256	K16	31	68.0625	1.87617	0.105616
256	K16	32	68.3253	1.86975	0.10487
256	K16	33	68.5881	1.84686	0.103718
256	K16	34	68.8509	1.83442	0.102279
256	K16	35	69.1137	1.82563	0.100765
256	K16	36	69.3765	1.81235	0.0994359
256	K16	37	69.6393	1.79934	0.0984698
256	K16	38	69.9021	1.79088	0.097881
256	K16	39	70.1649	1.77805	0.0975442
256	K16	40	70.4276	1.76199	0.0973266
256	K16	41	70.6904	1.75018	0.0972146
256	K16	42	70.9532	1.73988	0.097342
256	K16	43	71.216	1.72765	0.0978822
256	K16	44	71.4788	1.71911	0.0988894
256	K16	45	71.7416	1.70147	0.10021
256	K16	46	72.0044	1.69979	0.101532
256	K16	47	72.2672	1.6704	0.102548
256	K16	48	72.53	1.66499	0.103089
256	K16	49	72.7928	1.64915	0.103141
256	K16	50	73.0556	1.6403	0.102744
256	K16	51	73.3183	1.63	0.101918
256	K16	52	73.5811	1.61359	0.100679
256	K16	53	73.8439	1.59152	0.0991512
256	K16	54	74.1067	1.5881	0.0976187
256	K16	55	74.3695	1.57991	0.0964469
256	K16	56	74.6323	1.56461	0.095904
256	K16	57	74.8951	1.55494	0.0960401
256	K16	58	75.1579	1.54143	0.0966992
256	K16	59	75.4207	1.52949	0.0976403
256	K16	60	75.6835	1.5138	0.0986569
256	K16	61	75.9463	1.50846	0.0996242
256	K16	62	76.209	1.49035	0.100483
256	K16	63	76.4718	1.48354	0.101214
256	K16	64	76.7346	1.46236	0.101828
256	K16	65	76.9974	1.45426	0.10235
256	K16	66	77.2602	1.44222	0.102777
256	K16	67	77.523	1.43099	0.103037
256	K16	68	77.7858	1.41495	0.102999
256	K16	69	78.0486	1.39964	0.102562
256	K16	70	78.3114	1.38982	0.101771
256	K16	71	78.5742	1.37596	0.10089
256	K16	72	78.837	1.36135	0.100345
256	K16	73	79.0997	1.35207	0.100551
256	K16	74	79.3625	1.34119	0.101713
256	K16	75	79.6253	1.33628	0.103725
256	K16	76	79.8881	1.31083	0.106239
256	K16	77	80.1509	1.30078	0.108926
256	K16	78	80.4137	1.28677	0.111829
256	K16	79	80.6765	1.27434	0.115713
256	K16	80	80.9393	1.25665	0.122395
256	K16	81	81.2021	1.24273	0.134991
256	K16	82	81.4649	1.2326	0.158006
256	K16	83	81.7277	1.21649	0.197012
256	K16	84	81.9904	1.20512	0.257625
256	K16	85	82.2532	1.1828	0.343548
256	K16	86	82.516	1.15272	0.453935
256	K16	87	82.7788	1.11363	0.580963
256	K16	88	83.0416	1.04021	0.709064
256	K16	89	83.3044	0.895914	0.817074
256	K16	90	83.5672	0.708665	0.883418
256	K16	91	83.83	0.518007	0.892729
256	K16	92	84.0928	0.359305	0.841164
256	K16	93	84.3556	0.24245	0.737906
256	K16	94	84.6184	0.1883	0.602121
256	K16	95	84.8811	0.16653	0.456802
256	K16	96	85.1439	0.16152	0.322223
256	K16	97	85.4067	0.158157	0.211542
256	K16	98	85.6695	0.157443	0.129653
256	K16	99	85.9323	0.157162	0.0747893
256	K16	100	86.1951	0.157029	0.0414177
256	K16	101	86.4579	0.156742	0.0229964
256	K16	102	86.7207	0.154885	0.0137774
256	K16	103	86.9835	0.154463	0.00955774
256	K16	104	87.2463	0.15066	0.00769165
256	K16	105	87.5091	0.151765	0.00674942
256	K16	106	87.7718	0.15152	0.00609787
256	K16	107	88.0346	0.151085	0.00553851
256	K16	108	88.2974	0.149149	0.00505563
256	K16	109	88.5602	0.150349	0.00468027
256	K16	110	88.823	0.147977	0.00444082
256	K16	111	89.0858	0.148565	0.00435485
256	K16	112	89.3486	0.149765	0.00442275
256	K16	113	89.6114	0.146786	0.00461393
256	K16	114	89.8742	0.14674	0.00486034
256	K16	115	90.137	0.146594	0.0050713
256	K16	116	90.3997	0.145277	0.00516535
256	K16	117	90.6625	0.14397	0.00510156
256	K16	118	90.9253	0.144073	0.00488972
256	K16	119	91.1881	0.143576	0.00457585
256	K16	120	91.4509	0.143466	0.00421196
256	K16	121	91.7137	0.142515	0.00383082
256	K16	122	91.9765	0.142169	0.00344053
256	K16	123	92.2393	0.141255	0.0030394
256	K16	124	92.5021	0.141507	0.00263592
256	K16	125	92.7649	0.142639	0.00226019
256	K16	126	93.0277	0.139791	0.00196133
256	K16	127	93.2905	0.142062	0.00179288
256	K16	128	93.5532	0.13887	0.0017853
256	K16	129	93.816	0.144023	0.00191042
256	K16	130	94.0788	0.14108	0.00206261
256	K16	131	94.3416	0.138452	0.00208779
256	K16	132	94.6044	0.136829	0.0018629
256	K16	133	94.8672	0.139525	0.00137732
257	K17	1	60.1788	1.72155	0.0864631
257	K17	2	60.4416	1.71139	0.0865795
257	K17	3	60.7044	1.70779	0.0870772
257	K17	4	60.9672	1.69334	0.0879453
257	K17	5	61.23	1.68043	0.0890272
257	K17	6	61.4928	1.67434	0.0900393
257	K17	7	61.7555	1.65788	0.0906627
257	K17	8	62.0183	1.64126	0.0906883
257	K17	9	62.2811	1.63262	0.09012
257	K17	10	62.5439	1.61742	0.0891958
257	K17	11	62.8067	1.61212	0.0882981
257	K17	12	63.0695	1.59486	0.0878055
257	K17	13	63.3323	1.57851	0.087957
257	K17	14	63.5951	1.58886	0.0887905
257	K17	15	63.8579	1.55973	0.0901696
257	K17	16	64.1207	1.54368	0.0918553
257	K17	17	64.3835	1.53663	0.0935505
257	K17	18	64.6462	1.53452	0.0949269
257	K17	19	64.909	1.51212	0.095701
257	K17	20	65.1718	1.4962	0.0957848
257	K17	21	65.4346	1.4818	0.0954115
257	K17	22	65.6974	1.46744	0.0950834
257	K17	23	65.9602	1.45743	0.0953052
257	K17	24	66.223	1.46773	0.0962696
257	K17	25	66.4858	1.4238	0.097734
257	K17	26	66.7486	1.42884	0.0991792
257	K17	27	67.0114	1.40755	0.100126
257	K17	28	67.2742	1.39116	0.100367
257	K17	29	67.5369	1.38073	0.1
257	K17	30	67.7997	1.36957	0.0992809
257	K17	31	68.0625	1.3539	0.0984572
257	K17	32	68.3253	1.34275	0.0976784
257	K17	33	68.5881	1.32643	0.0970022
257	K17	34	68.8509	1.31336	0.0964409
257	K17	35	69.1137	1.30752	0.0960083
257	K17	36	69.3765	1.28887	0.0957319
257	K17	37	69.6393	1.27273	0.0956432
257	K17	38	69.9021	1.26542	0.0957374
257	K17	39	70.1649	1.25341	0.0959391
257	K17	40	70.4276	1.23997	0.0961152
257	K17	41	70.6904	1.22433	0.096154
257	K17	42	70.9532	1.20999	0.0960664
257	K17	43	71.216	1.19839	0.0960064
257	K17	44	71.4788	1.18745	0.0961745
257	K17	45	71.7416	1.16987	0.0966551
257	K17	46	72.0044	1.17409	0.0973251
257	K17	47	72.2672	1.14123	0.0979171
257	K17	48	72.53	1.13112	0.0981987
257	K17	49	72.7928	1.12203	0.0981298
257	K17	50	73.0556	1.10253	0.0978701
257	K17	51	73.3183	1.09965	0.0976578
257	K17	52	73.5811	1.07948	0.0976464
257	K17	53	73.8439	1.0691	0.0978231
257	K17	54	74.1067	1.05623	0.0980207
257	K17	55	74.3695	1.04106	0.0980064
257	K17	56	74.6323	1.0299	0.0975817
257	K17	57	74.8951	1.01322	0.0966792
257	K17	58	75.1579	1.0029	0.0954099
257	K17	59	75.4207	0.985343	0.09404
257	K17	60	75.6835	0.973389	0.0928895
257	K17	61	75.9463	0.97325	0.0921907
257	K17	62	76.209	0.952411	0.092002
257	K17	63	76.4718	0.939278	0.0922258
257	K17	64	76.7346	0.928656	0.0927101
257	K17	65	76.9974	0.916575	0.0933406
257	K17	66	77.2602	0.903066	0.0940523
257	K17	67	77.523	0.890266	0.0947724
257	K17	68	77.7858	0.882122	0.0953742
257	K17	69	78.0486	0.863354	0.0956977
257	K17	70	78.3114	0.849474	0.0956428
257	K17	71	78.5742	0.837051	0.0952547
257	K17	72	78.837	0.827673	0.0947339
257	K17	73	79.0997	0.809936	0.0943475
257	K17	74	79.3625	0.799282	0.0942974
257	K17	75	79.6253	0.796539	0.0946555
257	K17	76	79.8881	0.774212	0.0954259
257	K17	77	80.1509	0.761105	0.0967336
257	K17	78	80.4137	0.74617	0.0990526
257	K17	79	80.6765	0.739398	0.103398
257	K17	80	80.9393	0.727771	0.111491
257	K17	81	81.2021	0.710755	0.125971
257	K17	82	81.4649	0.695818	0.150603
257	K17	83	81.7277	0.6829	0.190244
257	K17	84	81.9904	0.665073	0.250101
257	K17	85	82.2532	0.638689	0.333927
257	K17	86	82.516	0.616499	0.441295
257	K17	87	82.7788	0.57086	0.564941
257	K17	88	83.0416	0.500507	0.689764
257	K17	89	83.3044	0.347499	0.794908
257	K17	90	83.5672	0.143486	0.859041
257	K17	91	83.83	-0.0577998	0.867101
257	K17	92	84.0928	-0.226003	0.815602
257	K17	93	84.3556	-0.332054	0.713971
257	K17	94	84.6184	-0.398357	0.581303
257	K17	95	84.8811	-0.415358	0.440133
257	K17	96	85.1439	-0.42528	0.310035
257	K17	97	85.4067	-0.425552	0.203475
257	K17	98	85.6695	-0.425482	0.124877
257	K17	99	85.9323	-0.428617	0.0722979
257	K17	100	86.1951	-0.429402	0.0402768
257	K17	101	86.4579	-0.426774	0.0224895
257	K17	102	86.7207	-0.430926	0.0134544
257	K17	103	86.9835	-0.431781	0.00921019
257	K17	104	87.2463	-0.431848	0.00727824
257	K17	105	87.5091	-0.435264	0.00629578
257	K17	106	87.7718	-0.432085	0.00559941
257	K17	107	88.0346	-0.43563	0.00489921
257	K17	108	88.2974	-0.434529	0.00408712
257	K17	109	88.5602	-0.437032	0.00316292
257	K17	110	88.823	-0.435563	0.00222059
257	K17	111	89.0858	-0.438759	0.00142445
257	K17	112	89.3486	-0.431807	0.00093676
257	K17	113	89.6114	-0.433348	0.00082493
257	K17	114	89.8742	-0.437049	0.00102174
257	K17	115	90.137	-0.436639	0.00138349
257	K17	116	90.3997	-0.436697	0.00180561
257	K17	117	90.6625	-0.438717	0.00229498
257	K17	118	90.9253	-0.432375	0.00293141
257	K17	119	91.1881	-0.436584	0.00375311
257	K17	120	91.4509	-0.438718	0.00467049
257	K17	121	91.7137	-0.439754	0.00548197
257	K17	122	91.9765	-0.441109	0.00596972
257	K17	123	92.2393	-0.441622	0.00599342
257	K17	124	92.5021	-0.438879	0.00552919
257	K17	125	92.7649	-0.446199	0.00466747
257	K17	126	93.0277	-0.444609	0.003604
257	K17	127	93.2905	-0.442412	0.00261517
257	K17	128	93.5532	-0.444362	0.00197743
257	K17	129	93.816	-0.436038	0.00183225
257	K17	130	94.0788	-0.444733	0.00208039
257	K17	131	94.3416	-0.444571	0.00240935
257	K17	132	94.6044	-0.446167	0.00246785
257	K17	133	94.8672	-0.448818	0.00207487
258	K18	1	60.1788	2.2234	0.0943644
258	K18	2	60.4416	2.20682	0.0945258
258	K18	3	60.7044	2.18981	0.0943568
258	K18	4	60.9672	2.18394	0.0939452
258	K18	5	61.23	2.17728	0.0934307
258	K18	6	61.4928	2.16143	0.0928649
258	K18	7	61.7555	2.15398	0.0921896
258	K18	8	62.0183	2.13223	0.0913568
258	K18	9	62.2811	2.12732	0.0905025
258	K18	10	62.5439	2.11068	0.0900031
258	K18	11	62.8067	2.10986	0.090326
258	K18	12	63.0695	2.08878	0.0917505
258	K18	13	63.3323	2.07858	0.0941279
258	K18	14	63.5951	2.09134	0.096876
258	K18	15	63.8579	2.05344	0.0992388
258	K18	16	64.1207	2.03391	0.100652
258	K18	17	64.3835	2.02356	0.100968
258	K18	18	64.6462	2.03059	0.100417
258	K18	19	64.909	2.00299	0.0994177
258	K18	20	65.1718	1.98708	0.098411
258	K18	21	65.4346	1.98057	0.0978039
258	K18	22	65.6974	1.96779	0.0979311
258	K18	23	65.9602	1.95039	0.0989476
258	K18	24	66.223	1.9581	0.100703
258	K18	25	66.4858	1.92597	0.102728
258	K18	26	66.7486	1.92287	0.104406
258	K18	27	67.0114	1.89899	0.105241
258	K18	28	67.2742	1.89127	0.105063
258	K18	29	67.5369	1.87593	0.104053
258	K18	30	67.7997	1.86144	0.102621
258	K18	31	68.0625	1.84975	0.101209
258	K18	32	68.3253	1.83999	0.100145
258	K18	33	68.5881	1.82637	0.0995887
258	K18	34	68.8509	1.81191	0.0995457
258	K18	35	69.1137	1.80119	0.0999191
258	K18	36	69.3765	1.79	0.10054
258	K18	37	69.6393	1.77271	0.101184
258	K18	38	69.9021	1.7657	0.101592
258	K18	39	70.1649	1.74831	0.101539
258	K18	40	70.4276	1.73334	0.100936
258	K18	41	70.6904	1.72338	0.0999161
258	K18	42	70.9532	1.70701	0.0988288
258	K18	43	71.216	1.69722	0.0980936
258	K18	44	71.4788	1.6868	0.097982
258	K18	45	71.7416	1.67142	0.0984517
258	K18	46	72.0044	1.67657	0.099175
258	K18	47	72.2672	1.63924	0.0997547
258	K18	48	72.53	1.62799	0.0999783
258	K18	49	72.7928	1.62422	0.0999125
258	K18	50	73.0556	1.61038	0.0997723
258	K18	51	73.3183	1.60111	0.09972
258	K18	52	73.5811	1.584	0.0997646
258	K18	53	73.8439	1.56986	0.0998379
258	K18	54	74.1067	1.55584	0.0999059
258	K18	55	74.3695	1.54741	0.0999954
258	K18	56	74.6323	1.53479	0.100104
258	K18	57	74.8951	1.52485	0.100128
258	K18	58	75.1579	1.50735	0.0999004
258	K18	59	75.4207	1.48986	0.0993344
258	K18	60	75.6835	1.48026	0.0985231
258	K18	61	75.9463	1.47212	0.0977063
258	K18	62	76.209	1.46017	0.0971381
258	K18	63	76.4718	1.44534	0.0969688
258	K18	64	76.7346	1.43348	0.0972224
258	K18	65	76.9974	1.42132	0.0978377
258	K18	66	77.2602	1.40889	0.0986848
258	K18	67	77.523	1.39635	0.0995417
258	K18	68	77.7858	1.38844	0.100095
258	K18	69	78.0486	1.37175	0.100044
258	K18	70	78.3114	1.3499	0.0992925
258	K18	71	78.5742	1.34269	0.0980964
258	K18	72	78.837	1.3331	0.0970246
258	K18	73	79.0997	1.31722	0.0967127
258	K18	74	79.3625	1.31126	0.0975446
258	K18	75	79.6253	1.30731	0.0994824
258	K18	76	79.8881	1.27964	0.102156
258	K18	77	80.1509	1.26974	0.105191
258	K18	78	80.4137	1.25656	0.1086
258	K18	79	80.6765	1.24452	0.113129
258	K18	80	80.9393	1.2272	0.120517
258	K18	81	81.2021	1.21513	0.133711
258	K18	82	81.4649	1.20175	0.15699
258	K18	83	81.7277	1.18456	0.195755
258	K18	84	81.9904	1.17088	0.255601
258	K18	85	82.2532	1.15167	0.340394
258	K18	86	82.516	1.12343	0.449579
258	K18	87	82.7788	1.08091	0.575625
258	K18	88	83.0416	1.00422	0.703121
258	K18	89	83.3044	0.868672	0.810851
258	K18	90	83.5672	0.674498	0.877004
258	K18	91	83.83	0.47582	0.885953
258	K18	92	84.0928	0.313318	0.833752
258	K18	93	84.3556	0.198569	0.729764
258	K18	94	84.6184	0.142989	0.593551
258	K18	95	84.8811	0.127779	0.448489
258	K18	96	85.1439	0.123228	0.314984
258	K18	97	85.4067	0.119126	0.205979
258	K18	98	85.6695	0.118186	0.125918
258	K18	99	85.9323	0.116421	0.0725712
258	K18	100	86.1951	0.116249	0.0401368
258	K18	101	86.4579	0.115191	0.0220724
258	K18	102	86.7207	0.116306	0.0128427
258	K18	103	86.9835	0.113043	0.00853439
258	K18	104	87.2463	0.113547	0.00673382
258	K18	105	87.5091	0.113073	0.00611012
258	K18	106	87.7718	0.111325	0.00599443
258	K18	107	88.0346	0.110309	0.00607382
258	K18	108	88.2974	0.112437	0.00621045
258	K18	109	88.5602	0.107675	0.00635362
258	K18	110	88.823	0.108402	0.00649996
258	K18	111	89.0858	0.10646	0.00666269
258	K18	112	89.3486	0.110121	0.00683429
258	K18	113	89.6114	0.105274	0.00696021
258	K18	114	89.8742	0.104217	0.00695434
258	K18	115	90.137	0.101623	0.00675767
258	K18	116	90.3997	0.10427	0.00639615
258	K18	117	90.6625	0.102363	0.00598476
258	K18	118	90.9253	0.102088	0.00566572
258	K18	119	91.1881	0.102021	0.00552751
258	K18	120	91.4509	0.100799	0.00556264
258	K18	121	91.7137	0.099463	0.00568794
258	K18	122	91.9765	0.0982994	0.0058001
258	K18	123	92.2393	0.0989199	0.00582214
258	K18	124	92.5021	0.0974276	0.00571699
258	K18	125	92.7649	0.0967089	0.00547773
258	K18	126	93.0277	0.0954285	0.00511744
258	K18	127	93.2905	0.0961031	0.00466822
258	K18	128	93.5532	0.0929662	0.00417613
258	K18	129	93.816	0.0973603	0.00368056
258	K18	130	94.0788	0.094064	0.00318732
258	K18	131	94.3416	0.0937444	0.00266449
258	K18	132	94.6044	0.091927	0.00207533
258	K18	133	94.8672	0.0932151	0.0014256
259	K19	1	60.1788	2.06497	0.110401
259	K19	2	60.4416	2.05582	0.110032
259	K19	3	60.7044	2.04662	0.109959
259	K19	4	60.9672	2.03857	0.110328
259	K19	5	61.23	2.02588	0.111126
259	K19	6	61.4928	2.01862	0.112154
259	K19	7	61.7555	2.00339	0.113105
259	K19	8	62.0183	1.98793	0.113727
259	K19	9	62.2811	1.97704	0.113944
259	K19	10	62.5439	1.97026	0.11388
259	K19	11	62.8067	1.95898	0.113773
259	K19	12	63.0695	1.93864	0.11385
259	K19	13	63.3323	1.92768	0.114218
259	K19	14	63.5951	1.93604	0.114824
259	K19	15	63.8579	1.90307	0.115521
259	K19	16	64.1207	1.89412	0.116174
259	K19	17	64.3835	1.8805	0.116724
259	K19	18	64.6462	1.88091	0.117168
259	K19	19	64.909	1.85986	0.117498
259	K19	20	65.1718	1.84699	0.117715
259	K19	21	65.4346	1.83852	0.117893
259	K19	22	65.6974	1.81815	0.118209
259	K19	23	65.9602	1.80939	0.118868
259	K19	24	66.223	1.81712	0.119954
259	K19	25	66.4858	1.77315	0.12136
259	K19	26	66.7486	1.78202	0.122832
259	K19	27	67.0114	1.76361	0.124102
259	K19	28	67.2742	1.74775	0.125006
259	K19	29	67.5369	1.73704	0.125508
259	K19	30	67.7997	1.72531	0.125682
259	K19	31	68.0625	1.70788	0.125648
259	K19	32	68.3253	1.69869	0.125518
259	K19	33	68.5881	1.68616	0.125358
259	K19	34	68.8509	1.66835	0.125173
259	K19	35	69.1137	1.66449	0.12493
259	K19	36	69.3765	1.64155	0.12459
259	K19	37	69.6393	1.63316	0.124126
259	K19	38	69.9021	1.61833	0.123525
259	K19	39	70.1649	1.61159	0.122786
259	K19	40	70.4276	1.5941	0.121959
259	K19	41	70.6904	1.57634	0.121207
259	K19	42	70.9532	1.57273	0.120798
259	K19	43	71.216	1.55574	0.120998
259	K19	44	71.4788	1.54678	0.121885
259	K19	45	71.7416	1.53159	0.123207
259	K19	46	72.0044	1.52967	0.124426
259	K19	47	72.2672	1.49997	0.124978
259	K19	48	72.53	1.49139	0.124604
259	K19	49	72.7928	1.4787	0.123542
259	K19	50	73.0556	1.46252	0.122449
259	K19	51	73.3183	1.45653	0.122065
259	K19	52	73.5811	1.44731	0.12284
259	K19	53	73.8439	1.43169	0.124716
259	K19	54	74.1067	1.41851	0.127179
259	K19	55	74.3695	1.40346	0.129492
259	K19	56	74.6323	1.39218	0.131001
259	K19	57	74.8951	1.3768	0.131353
259	K19	58	75.1579	1.35709	0.130575
259	K19	59	75.4207	1.34595	0.128983
259	K19	60	75.6835	1.33572	0.126991
259	K19	61	75.9463	1.32792	0.124932
259	K19	62	76.209	1.3076	0.123009
259	K19	63	76.4718	1.29416	0.12136
259	K19	64	76.7346	1.28562	0.120151
259	K19	65	76.9974	1.27258	0.119558
259	K19	66	77.2602	1.26257	0.11962
259	K19	67	77.523	1.25178	0.120102
259	K19	68	77.7858	1.23734	0.120506
259	K19	69	78.0486	1.22207	0.120277
259	K19	70	78.3114	1.20954	0.119103
259	K19	71	78.5742	1.1969	0.117133
259	K19	72	78.837	1.1814	0.114981
259	K19	73	79.0997	1.17467	0.113501
259	K19	74	79.3625	1.1636	0.113467
259	K19	75	79.6253	1.16155	0.115384
259	K19	76	79.8881	1.13984	0.119608
259	K19	77	80.1509	1.12698	0.126791
259	K19	78	80.4137	1.11693	0.138482
259	K19	79	80.6765	1.10571	0.157589
259	K19	80	80.9393	1.08759	0.188429
259	K19	81	81.2021	1.07638	0.236073
259	K19	82	81.4649	1.06052	0.304831
259	K19	83	81.7277	1.0403	0.39593
259	K19	84	81.9904	1.00865	0.504987
259	K19	85	82.2532	0.955816	0.620535
259	K19	86	82.516	0.882839	0.725045
259	K19	87	82.7788	0.765495	0.799201
259	K19	88	83.0416	0.588237	0.828378
259	K19	89	83.3044	0.432313	0.808485
259	K19	90	83.5672	0.368049	0.747925
259	K19	91	83.83	0.337805	0.664258
259	K19	92	84.0928	0.310249	0.577112
259	K19	93	84.3556	0.275755	0.501032
259	K19	94	84.6184	0.236358	0.441641
259	K19	95	84.8811	0.191688	0.396269
259	K19	96	85.1439	0.143501	0.357735
259	K19	97	85.4067	0.104973	0.318825
259	K19	98	85.6695	0.0625309	0.275456
259	K19	99	85.9323	0.0359299	0.227651
259	K19	100	86.1951	0.031183	0.178606
259	K19	101	86.4579	0.0273554	0.132739
259	K19	102	86.7207	0.024653	0.0937657
259	K19	103	86.9835	0.0225591	0.0635543
259	K19	104	87.2463	0.0178719	0.0420012
259	K19	105	87.5091	0.0183944	0.0276563
259	K19	106	87.7718	0.0185272	0.0185753
259	K19	107	88.0346	0.0169207	0.0129673
259	K19	108	88.2974	0.0169111	0.00948415
259	K19	109	88.5602	0.0155776	0.00723623
259	K19	110	88.823	0.0156154	0.00569113
259	K19	111	89.0858	0.0130297	0.00455851
259	K19	112	89.3486	0.0182397	0.00369356
259	K19	113	89.6114	0.0137551	0.00302549
259	K19	114	89.8742	0.0136893	0.00251719
259	K19	115	90.137	0.0136419	0.00215305
259	K19	116	90.3997	0.0156792	0.0019334
259	K19	117	90.6625	0.0142838	0.00185643
259	K19	118	90.9253	0.0135218	0.00189433
259	K19	119	91.1881	0.0138974	0.00198786
259	K19	120	91.4509	0.0128468	0.00206913
259	K19	121	91.7137	0.013509	0.00209431
259	K19	122	91.9765	0.0127989	0.00205909
259	K19	123	92.2393	0.0123753	0.00198861
259	K19	124	92.5021	0.0139834	0.00191604
259	K19	125	92.7649	0.0104575	0.0018682
259	K19	126	93.0277	0.0130908	0.00186239
259	K19	127	93.2905	0.0127762	0.00190514
259	K19	128	93.5532	0.0101656	0.00198372
259	K19	129	93.816	0.013794	0.00205512
259	K19	130	94.0788	0.010452	0.00204845
259	K19	131	94.3416	0.0109476	0.00189228
259	K19	132	94.6044	0.00958033	0.00155733
259	K19	133	94.8672	0.0107741	0.00108519
260	K20	1	60.1788	2.14705	0.104063
260	K20	2	60.4416	2.13708	0.104896
260	K20	3	60.7044	2.1224	0.105458
260	K20	4	60.9672	2.11009	0.105637
260	K20	5	61.23	2.09435	0.105524
260	K20	6	61.4928	2.08612	0.105306
260	K20	7	61.7555	2.08058	0.105103
260	K20	8	62.0183	2.05751	0.104888
260	K20	9	62.2811	2.0493	0.104582
260	K20	10	62.5439	2.03628	0.104197
260	K20	11	62.8067	2.02331	0.103895
260	K20	12	63.0695	2.01006	0.103896
260	K20	13	63.3323	1.99557	0.104294
260	K20	14	63.5951	2.00606	0.104969
260	K20	15	63.8579	1.96824	0.105658
260	K20	16	64.1207	1.95348	0.10612
260	K20	17	64.3835	1.95114	0.106241
260	K20	18	64.6462	1.94453	0.106035
260	K20	19	64.909	1.92385	0.105616
260	K20	20	65.1718	1.91101	0.105216
260	K20	21	65.4346	1.89319	0.105192
260	K20	22	65.6974	1.88619	0.105912
260	K20	23	65.9602	1.87823	0.107506
260	K20	24	66.223	1.87961	0.109704
260	K20	25	66.4858	1.83526	0.111899
260	K20	26	66.7486	1.84399	0.113467
260	K20	27	67.0114	1.81969	0.114085
260	K20	28	67.2742	1.80413	0.113863
260	K20	29	67.5369	1.79641	0.113205
260	K20	30	67.7997	1.78397	0.112565
260	K20	31	68.0625	1.76752	0.11222
260	K20	32	68.3253	1.75616	0.112197
260	K20	33	68.5881	1.74212	0.112326
260	K20	34	68.8509	1.7318	0.112365
260	K20	35	69.1137	1.71506	0.112156
260	K20	36	69.3765	1.70053	0.111714
260	K20	37	69.6393	1.68431	0.111209
260	K20	38	69.9021	1.67705	0.110838
260	K20	39	70.1649	1.66646	0.110682
260	K20	40	70.4276	1.65083	0.110674
260	K20	41	70.6904	1.63401	0.110701
260	K20	42	70.9532	1.62185	0.110746
260	K20	43	71.216	1.60851	0.11091
260	K20	44	71.4788	1.59796	0.111291
260	K20	45	71.7416	1.58327	0.111824
260	K20	46	72.0044	1.583	0.112268
260	K20	47	72.2672	1.5471	0.112383
260	K20	48	72.53	1.53928	0.112137
260	K20	49	72.7928	1.52897	0.111766
260	K20	50	73.0556	1.51782	0.111594
260	K20	51	73.3183	1.51048	0.111808
260	K20	52	73.5811	1.4886	0.112346
260	K20	53	73.8439	1.47576	0.113009
260	K20	54	74.1067	1.46334	0.113627
260	K20	55	74.3695	1.44841	0.114145
260	K20	56	74.6323	1.43856	0.114576
260	K20	57	74.8951	1.42818	0.114929
260	K20	58	75.1579	1.40379	0.115193
260	K20	59	75.4207	1.39429	0.115384
260	K20	60	75.6835	1.37804	0.115573
260	K20	61	75.9463	1.37683	0.115841
260	K20	62	76.209	1.35206	0.116227
260	K20	63	76.4718	1.33829	0.116707
260	K20	64	76.7346	1.32783	0.11724
260	K20	65	76.9974	1.31402	0.117792
260	K20	66	77.2602	1.2995	0.118319
260	K20	67	77.523	1.28267	0.118731
260	K20	68	77.7858	1.27398	0.11888
260	K20	69	78.0486	1.25624	0.118621
260	K20	70	78.3114	1.23834	0.117903
260	K20	71	78.5742	1.22673	0.116837
260	K20	72	78.837	1.21478	0.115687
260	K20	73	79.0997	1.19993	0.114784
260	K20	74	79.3625	1.18343	0.114456
260	K20	75	79.6253	1.18412	0.115049
260	K20	76	79.8881	1.15422	0.117118
260	K20	77	80.1509	1.14668	0.1218
260	K20	78	80.4137	1.13713	0.131269
260	K20	79	80.6765	1.11855	0.149137
260	K20	80	80.9393	1.10573	0.18054
260	K20	81	81.2021	1.09375	0.231519
260	K20	82	81.4649	1.07399	0.3073
260	K20	83	81.7277	1.05407	0.40941
260	K20	84	81.9904	1.02451	0.532395
260	K20	85	82.2532	0.967324	0.661802
260	K20	86	82.516	0.873064	0.775457
260	K20	87	82.7788	0.707844	0.848974
260	K20	88	83.0416	0.473783	0.864062
260	K20	89	83.3044	0.289328	0.815903
260	K20	90	83.5672	0.215353	0.715604
260	K20	91	83.83	0.198663	0.586079
260	K20	92	84.0928	0.185845	0.453442
260	K20	93	84.3556	0.174037	0.338318
260	K20	94	84.6184	0.159811	0.250972
260	K20	95	84.8811	0.144365	0.191484
260	K20	96	85.1439	0.127904	0.153466
260	K20	97	85.4067	0.106337	0.128678
260	K20	98	85.6695	0.0874517	0.110457
260	K20	99	85.9323	0.0783208	0.0951829
260	K20	100	86.1951	0.0734677	0.0820567
260	K20	101	86.4579	0.0698651	0.0719375
260	K20	102	86.7207	0.0649553	0.0659786
260	K20	103	86.9835	0.0601271	0.0645604
260	K20	104	87.2463	0.0522926	0.0667628
260	K20	105	87.5091	0.043567	0.0704482
260	K20	106	87.7718	0.0277009	0.0728866
260	K20	107	88.0346	0.00607938	0.0717033
260	K20	108	88.2974	-0.00189986	0.0657655
260	K20	109	88.5602	-0.00408717	0.0555893
260	K20	110	88.823	-0.00263593	0.0430528
260	K20	111	89.0858	-0.0032769	0.0305629
260	K20	112	89.3486	-0.00152173	0.0201188
260	K20	113	89.6114	-0.00131529	0.0127173
260	K20	114	89.8742	-0.00207024	0.008297
260	K20	115	90.137	-0.00514456	0.00610423
260	K20	116	90.3997	-0.0054436	0.00519356
260	K20	117	90.6625	-0.00502714	0.00480355
260	K20	118	90.9253	-0.0050258	0.00450067
260	K20	119	91.1881	-0.00635436	0.00413749
260	K20	120	91.4509	-0.00736666	0.00373856
260	K20	121	91.7137	-0.0070185	0.00339869
260	K20	122	91.9765	-0.00697587	0.00321164
260	K20	123	92.2393	-0.00683024	0.00321354
260	K20	124	92.5021	-0.00645012	0.00334398
260	K20	125	92.7649	-0.00869269	0.00345569
260	K20	126	93.0277	-0.00992957	0.00338814
260	K20	127	93.2905	-0.0111332	0.00306537
260	K20	128	93.5532	-0.0105954	0.00254178
260	K20	129	93.816	-0.00535588	0.00195437
260	K20	130	94.0788	-0.0108868	0.00142178
260	K20	131	94.3416	-0.0110211	0.000978173
260	K20	132	94.6044	-0.0108165	0.000591433
260	K20	133	94.8672	-0.00938897	0.000231657
261	K21	1	60.1788	2.2929	0.115696
261	K21	2	60.4416	2.28458	0.116421
261	K21	3	60.7044	2.26699	0.116957
261	K21	4	60.9672	2.26166	0.117179
261	K21	5	61.23	2.24316	0.117132
261	K21	6	61.4928	2.23125	0.116963
261	K21	7	61.7555	2.22498	0.116795
261	K21	8	62.0183	2.21029	0.116634
261	K21	9	62.2811	2.19094	0.116411
261	K21	10	62.5439	2.18686	0.116102
261	K21	11	62.8067	2.17749	0.115842
261	K21	12	63.0695	2.14833	0.115893
261	K21	13	63.3323	2.14037	0.116447
261	K21	14	63.5951	2.157	0.117448
261	K21	15	63.8579	2.11825	0.118554
261	K21	16	64.1207	2.10246	0.119332
261	K21	17	64.3835	2.09275	0.119489
261	K21	18	64.6462	2.08885	0.119005
261	K21	19	64.909	2.07191	0.118113
261	K21	20	65.1718	2.05695	0.117207
261	K21	21	65.4346	2.04016	0.116753
261	K21	22	65.6974	2.03471	0.117152
261	K21	23	65.9602	2.01744	0.11855
261	K21	24	66.223	2.02978	0.120721
261	K21	25	66.4858	1.98033	0.123139
261	K21	26	66.7486	1.99173	0.125238
261	K21	27	67.0114	1.96594	0.126693
261	K21	28	67.2742	1.95115	0.127509
261	K21	29	67.5369	1.94645	0.127921
261	K21	30	67.7997	1.92944	0.128192
261	K21	31	68.0625	1.91216	0.128489
261	K21	32	68.3253	1.90066	0.128857
261	K21	33	68.5881	1.8894	0.129272
261	K21	34	68.8509	1.87025	0.129686
261	K21	35	69.1137	1.8631	0.130048
261	K21	36	69.3765	1.84371	0.130313
261	K21	37	69.6393	1.82836	0.130409
261	K21	38	69.9021	1.82081	0.130227
261	K21	39	70.1649	1.8001	0.129622
261	K21	40	70.4276	1.79294	0.128498
261	K21	41	70.6904	1.77324	0.126933
261	K21	42	70.9532	1.75623	0.125262
261	K21	43	71.216	1.74897	0.123998
261	K21	44	71.4788	1.73593	0.123589
261	K21	45	71.7416	1.72275	0.12418
261	K21	46	72.0044	1.72225	0.12554
261	K21	47	72.2672	1.68725	0.127231
261	K21	48	72.53	1.6806	0.128855
261	K21	49	72.7928	1.66857	0.130205
261	K21	50	73.0556	1.6544	0.131223
261	K21	51	73.3183	1.6451	0.131901
261	K21	52	73.5811	1.62336	0.132227
261	K21	53	73.8439	1.60681	0.132226
261	K21	54	74.1067	1.59747	0.131982
261	K21	55	74.3695	1.58357	0.131575
261	K21	56	74.6323	1.57309	0.131004
261	K21	57	74.8951	1.5553	0.130224
261	K21	58	75.1579	1.53737	0.129296
261	K21	59	75.4207	1.52245	0.128519
261	K21	60	75.6835	1.5124	0.128358
261	K21	61	75.9463	1.50766	0.129204
261	K21	62	76.209	1.48731	0.131119
261	K21	63	76.4718	1.47542	0.133786
261	K21	64	76.7346	1.45822	0.136671
261	K21	65	76.9974	1.44338	0.13927
261	K21	66	77.2602	1.42734	0.141238
261	K21	67	77.523	1.41189	0.142373
261	K21	68	77.7858	1.40183	0.142556
261	K21	69	78.0486	1.38044	0.141748
261	K21	70	78.3114	1.36118	0.140088
261	K21	71	78.5742	1.34785	0.13796
261	K21	72	78.837	1.33812	0.135939
261	K21	73	79.0997	1.32357	0.134601
261	K21	74	79.3625	1.30434	0.134363
261	K21	75	79.6253	1.30613	0.135525
261	K21	76	79.8881	1.2742	0.138591
261	K21	77	80.1509	1.26528	0.144786
261	K21	78	80.4137	1.25067	0.156573
261	K21	79	80.6765	1.23919	0.177976
261	K21	80	80.9393	1.22341	0.214453
261	K21	81	81.2021	1.20614	0.272027
261	K21	82	81.4649	1.18783	0.355381
261	K21	83	81.7277	1.16158	0.46493
261	K21	84	81.9904	1.13131	0.593703
261	K21	85	82.2532	1.06628	0.72576
261	K21	86	82.516	0.968806	0.838083
261	K21	87	82.7788	0.808717	0.906658
261	K21	88	83.0416	0.590907	0.914961
261	K21	89	83.3044	0.419858	0.860934
261	K21	90	83.5672	0.367052	0.758489
261	K21	91	83.83	0.350706	0.632328
261	K21	92	84.0928	0.333756	0.508628
261	K21	93	84.3556	0.316298	0.40628
261	K21	94	84.6184	0.291293	0.332555
261	K21	95	84.8811	0.266551	0.284135
261	K21	96	85.1439	0.23512	0.251715
261	K21	97	85.4067	0.196558	0.225306
261	K21	98	85.6695	0.158777	0.197999
261	K21	99	85.9323	0.146674	0.167322
261	K21	100	86.1951	0.142097	0.13448
261	K21	101	86.4579	0.134873	0.102499
261	K21	102	86.7207	0.131491	0.074349
261	K21	103	86.9835	0.128288	0.0518015
261	K21	104	87.2463	0.128844	0.0351785
261	K21	105	87.5091	0.126111	0.0237355
261	K21	106	87.7718	0.12608	0.0162481
261	K21	107	88.0346	0.124383	0.0114922
261	K21	108	88.2974	0.125504	0.00850194
261	K21	109	88.5602	0.124326	0.00663299
261	K21	110	88.823	0.122845	0.00551151
261	K21	111	89.0858	0.123139	0.00493736
261	K21	112	89.3486	0.125696	0.00478633
261	K21	113	89.6114	0.121577	0.00493753
261	K21	114	89.8742	0.120984	0.00524118
261	K21	115	90.137	0.122763	0.00552639
261	K21	116	90.3997	0.120053	0.00563545
261	K21	117	90.6625	0.11962	0.00546597
261	K21	118	90.9253	0.118562	0.00500324
261	K21	119	91.1881	0.117871	0.00432925
261	K21	120	91.4509	0.119186	0.00359627
261	K21	121	91.7137	0.119768	0.00296857
261	K21	122	91.9765	0.116288	0.00255687
261	K21	123	92.2393	0.119981	0.00237777
261	K21	124	92.5021	0.117459	0.00235729
261	K21	125	92.7649	0.117403	0.00237429
261	K21	126	93.0277	0.117142	0.00232077
261	K21	127	93.2905	0.116744	0.00214973
261	K21	128	93.5532	0.114882	0.00188435
261	K21	129	93.816	0.119503	0.00158327
261	K21	130	94.0788	0.116928	0.00128833
261	K21	131	94.3416	0.114431	0.000997565
261	K21	132	94.6044	0.116823	0.000685922
261	K21	133	94.8672	0.115872	0.000349002
262	K22	1	60.1788	2.29193	0.108103
262	K22	2	60.4416	2.27947	0.109063
262	K22	3	60.7044	2.26812	0.109905
262	K22	4	60.9672	2.25516	0.11037
262	K22	5	61.23	2.23737	0.110295
262	K22	6	61.4928	2.22606	0.109633
262	K22	7	61.7555	2.21789	0.108453
262	K22	8	62.0183	2.19397	0.106961
262	K22	9	62.2811	2.18641	0.105516
262	K22	10	62.5439	2.16972	0.104605
262	K22	11	62.8067	2.16734	0.104689
262	K22	12	63.0695	2.14452	0.105992
262	K22	13	63.3323	2.13446	0.108325
262	K22	14	63.5951	2.14086	0.111112
262	K22	15	63.8579	2.10587	0.113621
262	K22	16	64.1207	2.08382	0.11528
262	K22	17	64.3835	2.07643	0.115841
262	K22	18	64.6462	2.07414	0.115346
262	K22	19	64.909	2.0487	0.114003
262	K22	20	65.1718	2.03508	0.112112
262	K22	21	65.4346	2.01753	0.110083
262	K22	22	65.6974	2.00674	0.10841
262	K22	23	65.9602	1.99226	0.107514
262	K22	24	66.223	2.00269	0.107555
262	K22	25	66.4858	1.95413	0.108344
262	K22	26	66.7486	1.96756	0.10946
262	K22	27	67.0114	1.9418	0.110479
262	K22	28	67.2742	1.93054	0.11115
262	K22	29	67.5369	1.91335	0.111448
262	K22	30	67.7997	1.90392	0.111497
262	K22	31	68.0625	1.88687	0.111449
262	K22	32	68.3253	1.87906	0.111395
262	K22	33	68.5881	1.85896	0.111354
262	K22	34	68.8509	1.84305	0.111287
262	K22	35	69.1137	1.84125	0.111138
262	K22	36	69.3765	1.81421	0.110863
262	K22	37	69.6393	1.80774	0.110449
262	K22	38	69.9021	1.79171	0.109929
262	K22	39	70.1649	1.77538	0.109384
262	K22	40	70.4276	1.76805	0.10892
262	K22	41	70.6904	1.7514	0.108632
262	K22	42	70.9532	1.73638	0.108562
262	K22	43	71.216	1.72859	0.108662
262	K22	44	71.4788	1.70818	0.108781
262	K22	45	71.7416	1.69923	0.108706
262	K22	46	72.0044	1.69435	0.10826
262	K22	47	72.2672	1.6562	0.107416
262	K22	48	72.53	1.65889	0.106353
262	K22	49	72.7928	1.6461	0.105374
262	K22	50	73.0556	1.63293	0.104749
262	K22	51	73.3183	1.61758	0.104576
262	K22	52	73.5811	1.60886	0.10475
262	K22	53	73.8439	1.5915	0.105053
262	K22	54	74.1067	1.58194	0.105268
262	K22	55	74.3695	1.56486	0.105258
262	K22	56	74.6323	1.55338	0.104977
262	K22	57	74.8951	1.54401	0.104456
262	K22	58	75.1579	1.52573	0.103775
262	K22	59	75.4207	1.51267	0.103054
262	K22	60	75.6835	1.50086	0.102419
262	K22	61	75.9463	1.49631	0.101974
262	K22	62	76.209	1.47554	0.101795
262	K22	63	76.4718	1.46247	0.101939
262	K22	64	76.7346	1.45373	0.102439
262	K22	65	76.9974	1.44215	0.103268
262	K22	66	77.2602	1.4281	0.104269
262	K22	67	77.523	1.41479	0.105123
262	K22	68	77.7858	1.4028	0.105433
262	K22	69	78.0486	1.38662	0.104894
262	K22	70	78.3114	1.37248	0.103504
262	K22	71	78.5742	1.35609	0.101669
262	K22	72	78.837	1.34895	0.100133
262	K22	73	79.0997	1.33781	0.0997721
262	K22	74	79.3625	1.32452	0.10137
262	K22	75	79.6253	1.32602	0.105551
262	K22	76	79.8881	1.296	0.112947
262	K22	77	80.1509	1.28886	0.124527
262	K22	78	80.4137	1.27552	0.141938
262	K22	79	80.6765	1.26366	0.167723
262	K22	80	80.9393	1.24139	0.205307
262	K22	81	81.2021	1.22022	0.258651
262	K22	82	81.4649	1.19838	0.33135
262	K22	83	81.7277	1.15834	0.425031
262	K22	84	81.9904	1.11641	0.537175
262	K22	85	82.2532	1.05699	0.65916
262	K22	86	82.516	0.970469	0.7758
262	K22	87	82.7788	0.829978	0.867522
262	K22	88	83.0416	0.635018	0.915253
262	K22	89	83.3044	0.448073	0.906491
262	K22	90	83.5672	0.292457	0.839949
262	K22	91	83.83	0.186545	0.726485
262	K22	92	84.0928	0.139245	0.585751
262	K22	93	84.3556	0.118462	0.440073
262	K22	94	84.6184	0.114254	0.308286
262	K22	95	84.8811	0.112205	0.201861
262	K22	96	85.1439	0.108843	0.124235
262	K22	97	85.4067	0.109122	0.0727004
262	K22	98	85.6695	0.106949	0.0413557
262	K22	99	85.9323	0.106217	0.0237586
262	K22	100	86.1951	0.105933	0.0145489
262	K22	101	86.4579	0.10326	0.0100113
262	K22	102	86.7207	0.103392	0.0079269
262	K22	103	86.9835	0.103792	0.00711985
262	K22	104	87.2463	0.101773	0.00699216
262	K22	105	87.5091	0.1011	0.00719086
262	K22	106	87.7718	0.101304	0.00744333
262	K22	107	88.0346	0.0978234	0.00753337
262	K22	108	88.2974	0.0968179	0.00735245
262	K22	109	88.5602	0.0958265	0.0069464
262	K22	110	88.823	0.096918	0.00649465
262	K22	111	89.0858	0.0956319	0.0062101
262	K22	112	89.3486	0.097946	0.00621333
262	K22	113	89.6114	0.0942414	0.0064639
262	K22	114	89.8742	0.0917846	0.00679532
262	K22	115	90.137	0.092297	0.00702309
262	K22	116	90.3997	0.0908672	0.00704175
262	K22	117	90.6625	0.0909498	0.00684688
262	K22	118	90.9253	0.0911966	0.00648779
262	K22	119	91.1881	0.0874605	0.00601154
262	K22	120	91.4509	0.088138	0.0054486
262	K22	121	91.7137	0.0879176	0.00483535
262	K22	122	91.9765	0.0865897	0.00423128
262	K22	123	92.2393	0.0886761	0.00370277
262	K22	124	92.5021	0.0860716	0.00328881
262	K22	125	92.7649	0.0875641	0.00298653
262	K22	126	93.0277	0.0841893	0.00277344
262	K22	127	93.2905	0.0862383	0.00264027
262	K22	128	93.5532	0.085265	0.00259364
262	K22	129	93.816	0.0876995	0.00261977
262	K22	130	94.0788	0.0843962	0.00264725
262	K22	131	94.3416	0.0831623	0.00255795
262	K22	132	94.6044	0.0840262	0.00225339
262	K22	133	94.8672	0.0821884	0.00172659
263	K23	1	60.1788	2.37411	0.115111
263	K23	2	60.4416	2.35652	0.117075
263	K23	3	60.7044	2.34211	0.118944
263	K23	4	60.9672	2.33319	0.120182
263	K23	5	61.23	2.30623	0.120402
263	K23	6	61.4928	2.30098	0.119504
263	K23	7	61.7555	2.28317	0.117719
263	K23	8	62.0183	2.25826	0.115551
263	K23	9	62.2811	2.2517	0.113621
263	K23	10	62.5439	2.24211	0.112449
263	K23	11	62.8067	2.2343	0.112269
263	K23	12	63.0695	2.20654	0.112963
263	K23	13	63.3323	2.19264	0.114126
263	K23	14	63.5951	2.20041	0.115254
263	K23	15	63.8579	2.16588	0.115963
263	K23	16	64.1207	2.14655	0.116136
263	K23	17	64.3835	2.1316	0.115903
263	K23	18	64.6462	2.1353	0.115474
263	K23	19	64.909	2.1162	0.114974
263	K23	20	65.1718	2.09071	0.114436
263	K23	21	65.4346	2.07973	0.113927
263	K23	22	65.6974	2.06698	0.113655
263	K23	23	65.9602	2.0464	0.113895
263	K23	24	66.223	2.06049	0.114798
263	K23	25	66.4858	2.00887	0.116216
263	K23	26	66.7486	2.02076	0.117728
263	K23	27	67.0114	1.99831	0.118821
263	K23	28	67.2742	1.98008	0.11913
263	K23	29	67.5369	1.96333	0.118599
263	K23	30	67.7997	1.94699	0.117466
263	K23	31	68.0625	1.93851	0.116124
263	K23	32	68.3253	1.92213	0.114909
263	K23	33	68.5881	1.90751	0.11397
263	K23	34	68.8509	1.89476	0.113269
263	K23	35	69.1137	1.88024	0.11269
263	K23	36	69.3765	1.86245	0.112161
263	K23	37	69.6393	1.85156	0.111702
263	K23	38	69.9021	1.83553	0.111376
263	K23	39	70.1649	1.82547	0.111212
263	K23	40	70.4276	1.80978	0.11117
263	K23	41	70.6904	1.79703	0.111214
263	K23	42	70.9532	1.77886	0.11139
263	K23	43	71.216	1.76724	0.111831
263	K23	44	71.4788	1.7485	0.112625
263	K23	45	71.7416	1.74425	0.113627
263	K23	46	72.0044	1.74083	0.11443
263	K23	47	72.2672	1.698	0.114565
263	K23	48	72.53	1.69086	0.113807
263	K23	49	72.7928	1.67892	0.112344
263	K23	50	73.0556	1.6659	0.110679
263	K23	51	73.3183	1.66096	0.109351
263	K23	52	73.5811	1.63522	0.1087
263	K23	53	73.8439	1.62728	0.108791
263	K23	54	74.1067	1.61219	0.109462
263	K23	55	74.3695	1.60332	0.110376
263	K23	56	74.6323	1.58759	0.111098
263	K23	57	74.8951	1.57039	0.111209
263	K23	58	75.1579	1.55645	0.110487
263	K23	59	75.4207	1.53802	0.109055
263	K23	60	75.6835	1.52543	0.107353
263	K23	61	75.9463	1.51809	0.105929
263	K23	62	76.209	1.50599	0.105162
263	K23	63	76.4718	1.49348	0.105111
263	K23	64	76.7346	1.47744	0.105563
263	K23	65	76.9974	1.46339	0.10621
263	K23	66	77.2602	1.44693	0.106794
263	K23	67	77.523	1.44011	0.107108
263	K23	68	77.7858	1.42698	0.106948
263	K23	69	78.0486	1.41056	0.106133
263	K23	70	78.3114	1.39263	0.104658
263	K23	71	78.5742	1.37902	0.102869
263	K23	72	78.837	1.36726	0.101488
263	K23	73	79.0997	1.35993	0.101418
263	K23	74	79.3625	1.34931	0.103468
263	K23	75	79.6253	1.34348	0.108239
263	K23	76	79.8881	1.3175	0.116297
263	K23	77	80.1509	1.30736	0.128573
263	K23	78	80.4137	1.29327	0.146772
263	K23	79	80.6765	1.27973	0.173595
263	K23	80	80.9393	1.26085	0.21269
263	K23	81	81.2021	1.23554	0.268221
263	K23	82	81.4649	1.21097	0.343905
263	K23	83	81.7277	1.17386	0.441343
263	K23	84	81.9904	1.12565	0.557801
263	K23	85	82.2532	1.0612	0.684205
263	K23	86	82.516	0.975499	0.804704
263	K23	87	82.7788	0.821356	0.898959
263	K23	88	83.0416	0.621055	0.94725
263	K23	89	83.3044	0.419946	0.936791
263	K23	90	83.5672	0.257408	0.866521
263	K23	91	83.83	0.151226	0.747977
263	K23	92	84.0928	0.100443	0.601706
263	K23	93	84.3556	0.0819629	0.450864
263	K23	94	84.6184	0.0751302	0.31483
263	K23	95	84.8811	0.0722601	0.20529
263	K23	96	85.1439	0.0731069	0.125644
263	K23	97	85.4067	0.0698722	0.0730029
263	K23	98	85.6695	0.0699259	0.0412328
263	K23	99	85.9323	0.0683867	0.0236386
263	K23	100	86.1951	0.0693058	0.0146005
263	K23	101	86.4579	0.0651424	0.0101554
263	K23	102	86.7207	0.066122	0.00788949
263	K23	103	86.9835	0.0636734	0.00654177
263	K23	104	87.2463	0.0634498	0.00557954
263	K23	105	87.5091	0.0645723	0.00485957
263	K23	106	87.7718	0.0632406	0.00439652
263	K23	107	88.0346	0.0608091	0.00422401
263	K23	108	88.2974	0.0645927	0.00432532
263	K23	109	88.5602	0.0630409	0.00461598
263	K23	110	88.823	0.0592459	0.00496582
263	K23	111	89.0858	0.0586496	0.00524371
263	K23	112	89.3486	0.061351	0.00536012
263	K23	113	89.6114	0.0589152	0.00528719
263	K23	114	89.8742	0.0566833	0.00505578
263	K23	115	90.137	0.0567366	0.00474088
263	K23	116	90.3997	0.0579511	0.00444056
263	K23	117	90.6625	0.0563893	0.00424163
263	K23	118	90.9253	0.0563902	0.00417615
263	K23	119	91.1881	0.0573917	0.00419457
263	K23	120	91.4509	0.0531784	0.00418375
263	K23	121	91.7137	0.0537103	0.00402691
263	K23	122	91.9765	0.0537089	0.00366762
263	K23	123	92.2393	0.0541093	0.00313769
263	K23	124	92.5021	0.0529543	0.00253993
263	K23	125	92.7649	0.052705	0.00200738
263	K23	126	93.0277	0.0527782	0.00166134
263	K23	127	93.2905	0.0538323	0.00157187
263	K23	128	93.5532	0.0533104	0.00172155
263	K23	129	93.816	0.0542451	0.00199111
263	K23	130	94.0788	0.0508986	0.00219513
263	K23	131	94.3416	0.049916	0.00216795
263	K23	132	94.6044	0.0503551	0.0018523
263	K23	133	94.8672	0.0525257	0.00132802
264	K24	1	60.1788	2.29973	0.120071
264	K24	2	60.4416	2.27676	0.123204
264	K24	3	60.7044	2.25294	0.125763
264	K24	4	60.9672	2.2415	0.127128
264	K24	5	61.23	2.2301	0.12703
264	K24	6	61.4928	2.21675	0.125511
264	K24	7	61.7555	2.20131	0.122812
264	K24	8	62.0183	2.17908	0.11934
264	K24	9	62.2811	2.16889	0.11569
264	K24	10	62.5439	2.15767	0.112598
264	K24	11	62.8067	2.15247	0.110753
264	K24	12	63.0695	2.12766	0.11051
264	K24	13	63.3323	2.12065	0.111675
264	K24	14	63.5951	2.13124	0.113523
264	K24	15	63.8579	2.0901	0.115101
264	K24	16	64.1207	2.07334	0.115625
264	K24	17	64.3835	2.06618	0.114784
264	K24	18	64.6462	2.06312	0.112782
264	K24	19	64.909	2.03751	0.110207
264	K24	20	65.1718	2.02579	0.107835
264	K24	21	65.4346	2.01736	0.106442
264	K24	22	65.6974	2.00546	0.106577
264	K24	23	65.9602	1.98842	0.108322
264	K24	24	66.223	2.00705	0.111184
264	K24	25	66.4858	1.95261	0.114236
264	K24	26	66.7486	1.96727	0.116518
264	K24	27	67.0114	1.93499	0.117464
264	K24	28	67.2742	1.9232	0.117102
264	K24	29	67.5369	1.91665	0.115929
264	K24	30	67.7997	1.89713	0.11458
264	K24	31	68.0625	1.89128	0.113501
264	K24	32	68.3253	1.87437	0.112795
264	K24	33	68.5881	1.86292	0.112306
264	K24	34	68.8509	1.84805	0.111808
264	K24	35	69.1137	1.83765	0.111192
264	K24	36	69.3765	1.81779	0.110528
264	K24	37	69.6393	1.81043	0.109961
264	K24	38	69.9021	1.79921	0.10956
264	K24	39	70.1649	1.78772	0.109232
264	K24	40	70.4276	1.77216	0.108819
264	K24	41	70.6904	1.76065	0.108291
264	K24	42	70.9532	1.73802	0.107868
264	K24	43	71.216	1.73749	0.107903
264	K24	44	71.4788	1.72237	0.108571
264	K24	45	71.7416	1.7153	0.109647
264	K24	46	72.0044	1.71224	0.110569
264	K24	47	72.2672	1.66505	0.110809
264	K24	48	72.53	1.66958	0.110238
264	K24	49	72.7928	1.65931	0.10921
264	K24	50	73.0556	1.64361	0.108287
264	K24	51	73.3183	1.64006	0.107881
264	K24	52	73.5811	1.61848	0.108055
264	K24	53	73.8439	1.61155	0.108609
264	K24	54	74.1067	1.59132	0.109267
264	K24	55	74.3695	1.58407	0.109787
264	K24	56	74.6323	1.57303	0.109974
264	K24	57	74.8951	1.56249	0.109663
264	K24	58	75.1579	1.53872	0.108771
264	K24	59	75.4207	1.52733	0.107379
264	K24	60	75.6835	1.51917	0.105738
264	K24	61	75.9463	1.51431	0.104149
264	K24	62	76.209	1.4917	0.102827
264	K24	63	76.4718	1.48319	0.101855
264	K24	64	76.7346	1.47875	0.101254
264	K24	65	76.9974	1.45792	0.101091
264	K24	66	77.2602	1.44418	0.101465
264	K24	67	77.523	1.44189	0.10237
264	K24	68	77.7858	1.43257	0.103543
264	K24	69	78.0486	1.41759	0.10449
264	K24	70	78.3114	1.39511	0.104755
264	K24	71	78.5742	1.38841	0.104294
264	K24	72	78.837	1.37235	0.103658
264	K24	73	79.0997	1.36096	0.103847
264	K24	74	79.3625	1.35817	0.105923
264	K24	75	79.6253	1.35607	0.110708
264	K24	76	79.8881	1.3263	0.11882
264	K24	77	80.1509	1.31363	0.131054
264	K24	78	80.4137	1.30556	0.148882
264	K24	79	80.6765	1.29135	0.174756
264	K24	80	80.9393	1.26992	0.212096
264	K24	81	81.2021	1.25276	0.264873
264	K24	82	81.4649	1.2252	0.336676
264	K24	83	81.7277	1.19101	0.429138
264	K24	84	81.9904	1.1516	0.539829
264	K24	85	82.2532	1.09076	0.660315
264	K24	86	82.516	1.01543	0.775646
264	K24	87	82.7788	0.885961	0.866452
264	K24	88	83.0416	0.700285	0.913755
264	K24	89	83.3044	0.526144	0.905024
264	K24	90	83.5672	0.382128	0.838846
264	K24	91	83.83	0.283914	0.725894
264	K24	92	84.0928	0.236334	0.585625
264	K24	93	84.3556	0.221839	0.440216
264	K24	94	84.6184	0.212678	0.308463
264	K24	95	84.8811	0.209354	0.20194
264	K24	96	85.1439	0.210279	0.124289
264	K24	97	85.4067	0.211651	0.0729977
264	K24	98	85.6695	0.209815	0.0422312
264	K24	99	85.9323	0.205628	0.0254326
264	K24	100	86.1951	0.207718	0.0169985
264	K24	101	86.4579	0.202001	0.0129525
264	K24	102	86.7207	0.204896	0.0108998
264	K24	103	86.9835	0.19978	0.00962509
264	K24	104	87.2463	0.20349	0.00862148
264	K24	105	87.5091	0.196168	0.00771149
264	K24	106	87.7718	0.201836	0.00682179
264	K24	107	88.0346	0.199155	0.00591042
264	K24	108	88.2974	0.195797	0.00500543
264	K24	109	88.5602	0.19615	0.00426992
264	K24	110	88.823	0.19642	0.00399036
264	K24	111	89.0858	0.200227	0.0044335
264	K24	112	89.3486	0.202541	0.00563804
264	K24	113	89.6114	0.195248	0.00729853
264	K24	114	89.8742	0.190942	0.00886257
264	K24	115	90.137	0.192147	0.00979761
264	K24	116	90.3997	0.190669	0.00984731
264	K24	117	90.6625	0.18894	0.00911062
264	K24	118	90.9253	0.19236	0.00792653
264	K24	119	91.1881	0.185611	0.00668059
264	K24	120	91.4509	0.189504	0.00565959
264	K24	121	91.7137	0.18902	0.00500002
264	K24	122	91.9765	0.188024	0.0047015
264	K24	123	92.2393	0.187068	0.00466776
264	K24	124	92.5021	0.185723	0.0047599
264	K24	125	92.7649	0.187589	0.00485501
264	K24	126	93.0277	0.183239	0.00489143
264	K24	127	93.2905	0.185174	0.0048714
264	K24	128	93.5532	0.183537	0.00481495
264	K24	129	93.816	0.187754	0.00469752
264	K24	130	94.0788	0.180476	0.00442816
264	K24	131	94.3416	0.181227	0.00390148
264	K24	132	94.6044	0.180344	0.00308918
264	K24	133	94.8672	0.183061	0.00209456
280	L16	1	60.1788	2.10757	0.0941457
280	L16	2	60.4416	2.09673	0.0940725
280	L16	3	60.7044	2.08894	0.0939578
280	L16	4	60.9672	2.07841	0.0937906
280	L16	5	61.23	2.06607	0.0935637
280	L16	6	61.4928	2.05134	0.0932689
280	L16	7	61.7555	2.04509	0.0929373
280	L16	8	62.0183	2.0292	0.0926701
280	L16	9	62.2811	2.0157	0.092649
280	L16	10	62.5439	2.00558	0.0930893
280	L16	11	62.8067	2.00583	0.0941297
280	L16	12	63.0695	1.97709	0.0957176
280	L16	13	63.3323	1.96981	0.0975629
280	L16	14	63.5951	1.97588	0.0992107
280	L16	15	63.8579	1.94194	0.100232
280	L16	16	64.1207	1.92552	0.100411
280	L16	17	64.3835	1.91806	0.0998125
280	L16	18	64.6462	1.91477	0.098677
280	L16	19	64.909	1.89701	0.0972795
280	L16	20	65.1718	1.87952	0.0958572
280	L16	21	65.4346	1.87263	0.0946529
280	L16	22	65.6974	1.85689	0.093952
280	L16	23	65.9602	1.84581	0.0940162
280	L16	24	66.223	1.85016	0.094948
280	L16	25	66.4858	1.81398	0.0965844
280	L16	26	66.7486	1.82349	0.0985383
280	L16	27	67.0114	1.80181	0.100355
280	L16	28	67.2742	1.78433	0.101696
280	L16	29	67.5369	1.77436	0.102438
280	L16	30	67.7997	1.76282	0.102648
280	L16	31	68.0625	1.75019	0.102497
280	L16	32	68.3253	1.73339	0.102152
280	L16	33	68.5881	1.72494	0.101734
280	L16	34	68.8509	1.7063	0.101306
280	L16	35	69.1137	1.70314	0.100895
280	L16	36	69.3765	1.68313	0.100525
280	L16	37	69.6393	1.66827	0.100227
280	L16	38	69.9021	1.66222	0.100037
280	L16	39	70.1649	1.64604	0.0999726
280	L16	40	70.4276	1.63556	0.100033
280	L16	41	70.6904	1.62312	0.100225
280	L16	42	70.9532	1.60502	0.100592
280	L16	43	71.216	1.59852	0.101183
280	L16	44	71.4788	1.58165	0.101948
280	L16	45	71.7416	1.57267	0.10267
280	L16	46	72.0044	1.57006	0.103016
280	L16	47	72.2672	1.53142	0.102727
280	L16	48	72.53	1.52862	0.101818
280	L16	49	72.7928	1.51621	0.100608
280	L16	50	73.0556	1.50916	0.0995504
280	L16	51	73.3183	1.49523	0.0990024
280	L16	52	73.5811	1.47982	0.0990834
280	L16	53	73.8439	1.46904	0.0996829
280	L16	54	74.1067	1.45519	0.100553
280	L16	55	74.3695	1.44726	0.101398
280	L16	56	74.6323	1.43227	0.101947
280	L16	57	74.8951	1.4137	0.102033
280	L16	58	75.1579	1.40267	0.10165
280	L16	59	75.4207	1.39247	0.100963
280	L16	60	75.6835	1.37469	0.100221
280	L16	61	75.9463	1.37246	0.0996348
280	L16	62	76.209	1.35085	0.0992772
280	L16	63	76.4718	1.34245	0.0990896
280	L16	64	76.7346	1.33093	0.0989535
280	L16	65	76.9974	1.31621	0.0987804
280	L16	66	77.2602	1.30237	0.0985539
280	L16	67	77.523	1.29047	0.0983052
280	L16	68	77.7858	1.28338	0.0980529
280	L16	69	78.0486	1.26687	0.0977828
280	L16	70	78.3114	1.25395	0.0974919
280	L16	71	78.5742	1.23994	0.0972622
280	L16	72	78.837	1.22951	0.0972745
280	L16	73	79.0997	1.21867	0.0977131
280	L16	74	79.3625	1.20553	0.0986129
280	L16	75	79.6253	1.20134	0.0997827
280	L16	76	79.8881	1.17721	0.100904
280	L16	77	80.1509	1.1686	0.101813
280	L16	78	80.4137	1.15098	0.102846
280	L16	79	80.6765	1.14072	0.105122
280	L16	80	80.9393	1.12901	0.110737
280	L16	81	81.2021	1.11911	0.122873
280	L16	82	81.4649	1.1074	0.145823
280	L16	83	81.7277	1.08958	0.184723
280	L16	84	81.9904	1.08178	0.244625
280	L16	85	82.2532	1.05808	0.328631
280	L16	86	82.516	1.03242	0.435322
280	L16	87	82.7788	0.995249	0.556494
280	L16	88	83.0416	0.917467	0.676729
280	L16	89	83.3044	0.776047	0.775987
280	L16	90	83.5672	0.586924	0.835014
280	L16	91	83.83	0.408414	0.8416
280	L16	92	84.0928	0.266057	0.794788
280	L16	93	84.3556	0.170889	0.704918
280	L16	94	84.6184	0.130387	0.589537
280	L16	95	84.8811	0.103458	0.467358
280	L16	96	85.1439	0.0705923	0.353172
280	L16	97	85.4067	0.0334551	0.255579
280	L16	98	85.6695	0.0291587	0.177526
280	L16	99	85.9323	0.028076	0.118292
280	L16	100	86.1951	0.0280426	0.0754387
280	L16	101	86.4579	0.0258739	0.046001
280	L16	102	86.7207	0.0263411	0.0269879
280	L16	103	86.9835	0.0265929	0.0155819
280	L16	104	87.2463	0.0255444	0.00929629
280	L16	105	87.5091	0.0241595	0.00612432
280	L16	106	87.7718	0.0251044	0.00461797
280	L16	107	88.0346	0.022999	0.00386344
280	L16	108	88.2974	0.0238618	0.00337891
280	L16	109	88.5602	0.0224185	0.00298148
280	L16	110	88.823	0.023001	0.00265618
280	L16	111	89.0858	0.0221441	0.00244171
280	L16	112	89.3486	0.0242124	0.00234614
280	L16	113	89.6114	0.0225417	0.00231206
280	L16	114	89.8742	0.0205861	0.00224252
280	L16	115	90.137	0.0200071	0.00206663
280	L16	116	90.3997	0.021375	0.00179341
280	L16	117	90.6625	0.022175	0.00151005
280	L16	118	90.9253	0.0215913	0.00132693
280	L16	119	91.1881	0.0199165	0.00131313
280	L16	120	91.4509	0.0214103	0.00146548
280	L16	121	91.7137	0.0212237	0.00171854
280	L16	122	91.9765	0.0199898	0.00197513
280	L16	123	92.2393	0.0195465	0.00213751
280	L16	124	92.5021	0.0200127	0.0021352
280	L16	125	92.7649	0.0184037	0.00195
280	L16	126	93.0277	0.0182632	0.00163061
280	L16	127	93.2905	0.0200037	0.00128179
280	L16	128	93.5532	0.0177117	0.00102122
280	L16	129	93.816	0.0208682	0.000919036
280	L16	130	94.0788	0.0192371	0.00095494
280	L16	131	94.3416	0.0184606	0.00102605
280	L16	132	94.6044	0.0171743	0.0010081
280	L16	133	94.8672	0.0170373	0.000832264
281	L17	1	60.1788	2.28751	0.0928098
281	L17	2	60.4416	2.28417	0.0927295
281	L17	3	60.7044	2.2728	0.0928841
281	L17	4	60.9672	2.26203	0.0933458
281	L17	5	61.23	2.25117	0.0940918
281	L17	6	61.4928	2.24289	0.0949449
281	L17	7	61.7555	2.23559	0.0955948
281	L17	8	62.0183	2.21078	0.0957343
281	L17	9	62.2811	2.20773	0.0952478
281	L17	10	62.5439	2.19569	0.0943445
281	L17	11	62.8067	2.18374	0.0935234
281	L17	12	63.0695	2.167	0.0933445
281	L17	13	63.3323	2.15942	0.0941193
281	L17	14	63.5951	2.17228	0.0957176
281	L17	15	63.8579	2.13724	0.0976376
281	L17	16	64.1207	2.12108	0.0992904
281	L17	17	64.3835	2.11538	0.100287
281	L17	18	64.6462	2.10991	0.100557
281	L17	19	64.909	2.09242	0.100276
281	L17	20	65.1718	2.07868	0.099761
281	L17	21	65.4346	2.06877	0.0993839
281	L17	22	65.6974	2.05624	0.0995051
281	L17	23	65.9602	2.04213	0.100355
281	L17	24	66.223	2.04867	0.101892
281	L17	25	66.4858	2.01196	0.103755
281	L17	26	66.7486	2.02116	0.105381
281	L17	27	67.0114	1.99451	0.106248
281	L17	28	67.2742	1.98284	0.106105
281	L17	29	67.5369	1.97092	0.10505
281	L17	30	67.7997	1.95634	0.103437
281	L17	31	68.0625	1.95007	0.101696
281	L17	32	68.3253	1.93717	0.100183
281	L17	33	68.5881	1.92171	0.0991371
281	L17	34	68.8509	1.91159	0.0986913
281	L17	35	69.1137	1.90202	0.0988768
281	L17	36	69.3765	1.89129	0.0995778
281	L17	37	69.6393	1.87918	0.100512
281	L17	38	69.9021	1.86762	0.101293
281	L17	39	70.1649	1.85364	0.101586
281	L17	40	70.4276	1.83616	0.101296
281	L17	41	70.6904	1.83177	0.100635
281	L17	42	70.9532	1.81443	0.100044
281	L17	43	71.216	1.80639	0.0999541
281	L17	44	71.4788	1.79398	0.100529
281	L17	45	71.7416	1.78323	0.10155
281	L17	46	72.0044	1.78794	0.102533
281	L17	47	72.2672	1.74141	0.103054
281	L17	48	72.53	1.74256	0.103015
281	L17	49	72.7928	1.73337	0.102696
281	L17	50	73.0556	1.72482	0.102505
281	L17	51	73.3183	1.7103	0.102679
281	L17	52	73.5811	1.69797	0.103122
281	L17	53	73.8439	1.68588	0.103494
281	L17	54	74.1067	1.66945	0.103412
281	L17	55	74.3695	1.6607	0.102638
281	L17	56	74.6323	1.64746	0.101164
281	L17	57	74.8951	1.6397	0.099237
281	L17	58	75.1579	1.61421	0.097304
281	L17	59	75.4207	1.61388	0.0958825
281	L17	60	75.6835	1.59961	0.0953384
281	L17	61	75.9463	1.60414	0.0956993
281	L17	62	76.209	1.57951	0.0966435
281	L17	63	76.4718	1.56362	0.0977043
281	L17	64	76.7346	1.55752	0.09856
281	L17	65	76.9974	1.5465	0.0991818
281	L17	66	77.2602	1.5305	0.0997623
281	L17	67	77.523	1.52379	0.100482
281	L17	68	77.7858	1.51193	0.10133
281	L17	69	78.0486	1.50034	0.102105
281	L17	70	78.3114	1.48361	0.102596
281	L17	71	78.5742	1.47047	0.102814
281	L17	72	78.837	1.45747	0.10305
281	L17	73	79.0997	1.45025	0.10373
281	L17	74	79.3625	1.43566	0.105112
281	L17	75	79.6253	1.4359	0.107088
281	L17	76	79.8881	1.41024	0.109273
281	L17	77	80.1509	1.39488	0.111366
281	L17	78	80.4137	1.38174	0.113618
281	L17	79	80.6765	1.37251	0.117178
281	L17	80	80.9393	1.35724	0.124258
281	L17	81	81.2021	1.34874	0.138208
281	L17	82	81.4649	1.33254	0.163524
281	L17	83	81.7277	1.31641	0.205608
281	L17	84	81.9904	1.30816	0.269868
281	L17	85	82.2532	1.2794	0.35981
281	L17	86	82.516	1.25448	0.474292
281	L17	87	82.7788	1.21435	0.60496
281	L17	88	83.0416	1.14267	0.735454
281	L17	89	83.3044	0.995843	0.843776
281	L17	90	83.5672	0.811103	0.907874
281	L17	91	83.83	0.626101	0.912599
281	L17	92	84.0928	0.473704	0.855072
281	L17	93	84.3556	0.36717	0.745872
281	L17	94	84.6184	0.318366	0.605466
281	L17	95	84.8811	0.301932	0.457566
281	L17	96	85.1439	0.294828	0.322408
281	L17	97	85.4067	0.29202	0.212499
281	L17	98	85.6695	0.289164	0.131847
281	L17	99	85.9323	0.287953	0.0779361
281	L17	100	86.1951	0.286413	0.044852
281	L17	101	86.4579	0.28532	0.0260723
281	L17	102	86.7207	0.284377	0.0161427
281	L17	103	86.9835	0.283899	0.0112341
281	L17	104	87.2463	0.283078	0.00897843
281	L17	105	87.5091	0.281348	0.00803464
281	L17	106	87.7718	0.281002	0.00767692
281	L17	107	88.0346	0.28009	0.00751758
281	L17	108	88.2974	0.279647	0.00736214
281	L17	109	88.5602	0.277234	0.00714772
281	L17	110	88.823	0.276419	0.00690872
281	L17	111	89.0858	0.276484	0.00672959
281	L17	112	89.3486	0.279565	0.00667608
281	L17	113	89.6114	0.273993	0.00673751
281	L17	114	89.8742	0.273537	0.00682216
281	L17	115	90.137	0.273654	0.00681159
281	L17	116	90.3997	0.272166	0.00663343
281	L17	117	90.6625	0.27231	0.00629677
281	L17	118	90.9253	0.27023	0.00587545
281	L17	119	91.1881	0.272818	0.00546385
281	L17	120	91.4509	0.267977	0.00513893
281	L17	121	91.7137	0.269664	0.00493905
281	L17	122	91.9765	0.27107	0.00485177
281	L17	123	92.2393	0.268256	0.00480895
281	L17	124	92.5021	0.267484	0.00470567
281	L17	125	92.7649	0.267058	0.00445159
281	L17	126	93.0277	0.265542	0.00403133
281	L17	127	93.2905	0.266967	0.00352676
281	L17	128	93.5532	0.265598	0.00307052
281	L17	129	93.816	0.268617	0.00275356
281	L17	130	94.0788	0.265854	0.00255534
281	L17	131	94.3416	0.264184	0.00235557
281	L17	132	94.6044	0.264038	0.00202279
281	L17	133	94.8672	0.264077	0.00151285
282	L18	1	60.1788	2.14557	0.0935738
282	L18	2	60.4416	2.12854	0.0946943
282	L18	3	60.7044	2.11962	0.0955404
282	L18	4	60.9672	2.11092	0.0958364
282	L18	5	61.23	2.09526	0.0954888
282	L18	6	61.4928	2.08246	0.0946049
282	L18	7	61.7555	2.07309	0.0934093
282	L18	8	62.0183	2.06077	0.0921273
282	L18	9	62.2811	2.05398	0.0909234
282	L18	10	62.5439	2.03756	0.0899401
282	L18	11	62.8067	2.0341	0.0893868
282	L18	12	63.0695	2.01227	0.0895522
282	L18	13	63.3323	1.99992	0.0906664
282	L18	14	63.5951	2.01415	0.092682
282	L18	15	63.8579	1.9871	0.0951625
282	L18	16	64.1207	1.97099	0.0974074
282	L18	17	64.3835	1.96053	0.0987663
282	L18	18	64.6462	1.95111	0.0989401
282	L18	19	64.909	1.93211	0.0981014
282	L18	20	65.1718	1.92311	0.0967785
282	L18	21	65.4346	1.91248	0.0956085
282	L18	22	65.6974	1.90334	0.0950753
282	L18	23	65.9602	1.88629	0.0953493
282	L18	24	66.223	1.89249	0.0962661
282	L18	25	66.4858	1.85507	0.0974471
282	L18	26	66.7486	1.86396	0.0984863
282	L18	27	67.0114	1.84094	0.099121
282	L18	28	67.2742	1.83036	0.0993233
282	L18	29	67.5369	1.81776	0.0992668
282	L18	30	67.7997	1.80638	0.0992076
282	L18	31	68.0625	1.79419	0.0993302
282	L18	32	68.3253	1.78586	0.0996444
282	L18	33	68.5881	1.77129	0.0999897
282	L18	34	68.8509	1.75727	0.100149
282	L18	35	69.1137	1.7458	0.0999931
282	L18	36	69.3765	1.73074	0.0995575
282	L18	37	69.6393	1.72162	0.099007
282	L18	38	69.9021	1.70763	0.0985143
282	L18	39	70.1649	1.6997	0.098143
282	L18	40	70.4276	1.68595	0.0978267
282	L18	41	70.6904	1.67206	0.0974487
282	L18	42	70.9532	1.65994	0.0969601
282	L18	43	71.216	1.65027	0.0964357
282	L18	44	71.4788	1.63461	0.0960288
282	L18	45	71.7416	1.62405	0.0958639
282	L18	46	72.0044	1.62657	0.0959636
282	L18	47	72.2672	1.59466	0.0962656
282	L18	48	72.53	1.58788	0.0966884
282	L18	49	72.7928	1.58054	0.0971679
282	L18	50	73.0556	1.56899	0.0976358
282	L18	51	73.3183	1.55872	0.0979878
282	L18	52	73.5811	1.53639	0.0981027
282	L18	53	73.8439	1.53201	0.0979062
282	L18	54	74.1067	1.51918	0.0974075
282	L18	55	74.3695	1.50515	0.0966634
282	L18	56	74.6323	1.49536	0.0957304
282	L18	57	74.8951	1.48752	0.0946625
282	L18	58	75.1579	1.4665	0.0935741
282	L18	59	75.4207	1.45842	0.0926772
282	L18	60	75.6835	1.44588	0.0922252
282	L18	61	75.9463	1.44649	0.0923556
282	L18	62	76.209	1.42649	0.0929712
282	L18	63	76.4718	1.41842	0.0937658
282	L18	64	76.7346	1.40206	0.0943914
282	L18	65	76.9974	1.39146	0.094648
282	L18	66	77.2602	1.37937	0.0945479
282	L18	67	77.523	1.36962	0.0942342
282	L18	68	77.7858	1.36044	0.0938409
282	L18	69	78.0486	1.3458	0.0934244
282	L18	70	78.3114	1.3322	0.0929978
282	L18	71	78.5742	1.32395	0.0926188
282	L18	72	78.837	1.31187	0.0924285
282	L18	73	79.0997	1.29948	0.092596
282	L18	74	79.3625	1.28892	0.0932226
282	L18	75	79.6253	1.28752	0.0942883
282	L18	76	79.8881	1.2616	0.095713
282	L18	77	80.1509	1.25537	0.0975234
282	L18	78	80.4137	1.2429	0.100063
282	L18	79	80.6765	1.23145	0.104199
282	L18	80	80.9393	1.22157	0.111547
282	L18	81	81.2021	1.20455	0.124744
282	L18	82	81.4649	1.19448	0.147677
282	L18	83	81.7277	1.18108	0.185401
282	L18	84	81.9904	1.16626	0.243305
282	L18	85	82.2532	1.14345	0.325228
282	L18	86	82.516	1.12567	0.430721
282	L18	87	82.7788	1.08636	0.552492
282	L18	88	83.0416	1.0206	0.675608
282	L18	89	83.3044	0.883931	0.779807
282	L18	90	83.5672	0.698673	0.844847
282	L18	91	83.83	0.520648	0.857011
282	L18	92	84.0928	0.375367	0.813788
282	L18	93	84.3556	0.279889	0.724442
282	L18	94	84.6184	0.232762	0.606306
282	L18	95	84.8811	0.204952	0.478821
282	L18	96	85.1439	0.167326	0.358207
282	L18	97	85.4067	0.146518	0.254689
282	L18	98	85.6695	0.141446	0.172497
282	L18	99	85.9323	0.143127	0.11148
282	L18	100	86.1951	0.142652	0.0690139
282	L18	101	86.4579	0.143367	0.0414313
282	L18	102	86.7207	0.140862	0.0248887
282	L18	103	86.9835	0.14003	0.0158634
282	L18	104	87.2463	0.139803	0.0114477
282	L18	105	87.5091	0.137106	0.00948231
282	L18	106	87.7718	0.13655	0.00855003
282	L18	107	88.0346	0.134801	0.00787088
282	L18	108	88.2974	0.134328	0.00715295
282	L18	109	88.5602	0.132704	0.00642838
282	L18	110	88.823	0.134328	0.00588046
282	L18	111	89.0858	0.133246	0.00567692
282	L18	112	89.3486	0.13606	0.00584962
282	L18	113	89.6114	0.129494	0.00626918
282	L18	114	89.8742	0.129911	0.00671963
282	L18	115	90.137	0.129726	0.00701617
282	L18	116	90.3997	0.127999	0.00708495
282	L18	117	90.6625	0.12914	0.00696008
282	L18	118	90.9253	0.126803	0.00672282
282	L18	119	91.1881	0.124953	0.00644073
282	L18	120	91.4509	0.127167	0.00614313
282	L18	121	91.7137	0.123675	0.00582955
282	L18	122	91.9765	0.124888	0.005486
282	L18	123	92.2393	0.123481	0.00509443
282	L18	124	92.5021	0.121912	0.0046382
282	L18	125	92.7649	0.123568	0.00411122
282	L18	126	93.0277	0.122871	0.00353375
282	L18	127	93.2905	0.119841	0.00296418
282	L18	128	93.5532	0.120324	0.00248637
282	L18	129	93.816	0.125653	0.00216299
282	L18	130	94.0788	0.121129	0.00198
282	L18	131	94.3416	0.121118	0.00183346
282	L18	132	94.6044	0.117838	0.00158781
282	L18	133	94.8672	0.120047	0.00117171
283	L19	1	60.1788	2.24161	0.101648
283	L19	2	60.4416	2.23011	0.10208
283	L19	3	60.7044	2.21605	0.102283
283	L19	4	60.9672	2.20031	0.102271
283	L19	5	61.23	2.19956	0.102116
283	L19	6	61.4928	2.18356	0.101827
283	L19	7	61.7555	2.17544	0.101297
283	L19	8	62.0183	2.15359	0.100431
283	L19	9	62.2811	2.14835	0.0993265
283	L19	10	62.5439	2.1321	0.098372
283	L19	11	62.8067	2.12797	0.0981168
283	L19	12	63.0695	2.11016	0.0989716
283	L19	13	63.3323	2.10169	0.100932
283	L19	14	63.5951	2.10948	0.103521
283	L19	15	63.8579	2.07689	0.106018
283	L19	16	64.1207	2.05266	0.107793
283	L19	17	64.3835	2.05411	0.108541
283	L19	18	64.6462	2.0484	0.108286
283	L19	19	64.909	2.02729	0.107289
283	L19	20	65.1718	2.00981	0.105981
283	L19	21	65.4346	1.99811	0.104933
283	L19	22	65.6974	1.9936	0.104751
283	L19	23	65.9602	1.9756	0.105855
283	L19	24	66.223	1.98196	0.108237
283	L19	25	66.4858	1.94515	0.111406
283	L19	26	66.7486	1.95059	0.114551
283	L19	27	67.0114	1.92939	0.116882
283	L19	28	67.2742	1.91298	0.117942
283	L19	29	67.5369	1.8935	0.117736
283	L19	30	67.7997	1.88603	0.116639
283	L19	31	68.0625	1.87479	0.115161
283	L19	32	68.3253	1.85926	0.113718
283	L19	33	68.5881	1.84366	0.112518
283	L19	34	68.8509	1.8356	0.111587
283	L19	35	69.1137	1.81839	0.110867
283	L19	36	69.3765	1.81148	0.110318
283	L19	37	69.6393	1.79033	0.109953
283	L19	38	69.9021	1.78028	0.109813
283	L19	39	70.1649	1.77168	0.1099
283	L19	40	70.4276	1.7611	0.110148
283	L19	41	70.6904	1.74006	0.110452
283	L19	42	70.9532	1.72782	0.110732
283	L19	43	71.216	1.72127	0.110962
283	L19	44	71.4788	1.70323	0.11113
283	L19	45	71.7416	1.689	0.111184
283	L19	46	72.0044	1.69031	0.111037
283	L19	47	72.2672	1.65514	0.110662
283	L19	48	72.53	1.65095	0.110176
283	L19	49	72.7928	1.64141	0.109826
283	L19	50	73.0556	1.62684	0.109857
283	L19	51	73.3183	1.61824	0.110354
283	L19	52	73.5811	1.60085	0.111181
283	L19	53	73.8439	1.5879	0.11204
283	L19	54	74.1067	1.57831	0.11261
283	L19	55	74.3695	1.55947	0.112665
283	L19	56	74.6323	1.55035	0.112155
283	L19	57	74.8951	1.53406	0.111229
283	L19	58	75.1579	1.52067	0.110212
283	L19	59	75.4207	1.51104	0.109513
283	L19	60	75.6835	1.49189	0.109468
283	L19	61	75.9463	1.49506	0.1102
283	L19	62	76.209	1.47214	0.111565
283	L19	63	76.4718	1.45843	0.113242
283	L19	64	76.7346	1.44802	0.114904
283	L19	65	76.9974	1.43006	0.11634
283	L19	66	77.2602	1.41947	0.117449
283	L19	67	77.523	1.40558	0.118144
283	L19	68	77.7858	1.39414	0.118262
283	L19	69	78.0486	1.37486	0.117607
283	L19	70	78.3114	1.36228	0.116107
283	L19	71	78.5742	1.34548	0.113957
283	L19	72	78.837	1.33256	0.111635
283	L19	73	79.0997	1.32539	0.109737
283	L19	74	79.3625	1.31022	0.108799
283	L19	75	79.6253	1.30922	0.10926
283	L19	76	79.8881	1.27831	0.11171
283	L19	77	80.1509	1.27565	0.117352
283	L19	78	80.4137	1.2618	0.128512
283	L19	79	80.6765	1.25075	0.148993
283	L19	80	80.9393	1.23681	0.184036
283	L19	81	81.2021	1.22257	0.239585
283	L19	82	81.4649	1.20607	0.320525
283	L19	83	81.7277	1.17821	0.427857
283	L19	84	81.9904	1.15116	0.555528
283	L19	85	82.2532	1.08868	0.688609
283	L19	86	82.516	0.993882	0.804816
283	L19	87	82.7788	0.819422	0.880219
283	L19	88	83.0416	0.587833	0.897545
283	L19	89	83.3044	0.408049	0.853263
283	L19	90	83.5672	0.336807	0.759446
283	L19	91	83.83	0.31687	0.639063
283	L19	92	84.0928	0.297011	0.517074
283	L19	93	84.3556	0.274558	0.411929
283	L19	94	84.6184	0.24575	0.331354
283	L19	95	84.8811	0.2134	0.273376
283	L19	96	85.1439	0.178425	0.230712
283	L19	97	85.4067	0.151225	0.195614
283	L19	98	85.6695	0.127109	0.162997
283	L19	99	85.9323	0.113485	0.131237
283	L19	100	86.1951	0.113184	0.10122
283	L19	101	86.4579	0.110223	0.0747444
283	L19	102	86.7207	0.106248	0.0531943
283	L19	103	86.9835	0.102844	0.0369307
283	L19	104	87.2463	0.102197	0.025369
283	L19	105	87.5091	0.100625	0.0174202
283	L19	106	87.7718	0.100749	0.011959
283	L19	107	88.0346	0.0981506	0.00812275
283	L19	108	88.2974	0.100307	0.00540426
283	L19	109	88.5602	0.0984609	0.00359193
283	L19	110	88.823	0.101057	0.00262815
283	L19	111	89.0858	0.0999434	0.00245335
283	L19	112	89.3486	0.101121	0.0028972
283	L19	113	89.6114	0.0986239	0.00366102
283	L19	114	89.8742	0.0973838	0.00439514
283	L19	115	90.137	0.0960092	0.00482405
283	L19	116	90.3997	0.0974271	0.00484845
283	L19	117	90.6625	0.0938489	0.00456697
283	L19	118	90.9253	0.0968789	0.0042076
283	L19	119	91.1881	0.0952605	0.00400274
283	L19	120	91.4509	0.0957635	0.00406665
283	L19	121	91.7137	0.0958834	0.00433329
283	L19	122	91.9765	0.0939268	0.00458807
283	L19	123	92.2393	0.0906982	0.00458066
283	L19	124	92.5021	0.091992	0.00415997
283	L19	125	92.7649	0.0925506	0.00335561
283	L19	126	93.0277	0.090533	0.0023618
283	L19	127	93.2905	0.0933315	0.00143914
283	L19	128	93.5532	0.0910945	0.000792781
283	L19	129	93.816	0.0949875	0.000490531
283	L19	130	94.0788	0.0906926	0.000455074
283	L19	131	94.3416	0.0921385	0.00052476
283	L19	132	94.6044	0.0915672	0.000545883
283	L19	133	94.8672	0.090733	0.000444072
284	L20	1	60.1788	2.25081	0.151554
284	L20	2	60.4416	2.2359	0.151564
284	L20	3	60.7044	2.22311	0.151405
284	L20	4	60.9672	2.21637	0.151183
284	L20	5	61.23	2.20421	0.15107
284	L20	6	61.4928	2.1862	0.151196
284	L20	7	61.7555	2.17918	0.151564
284	L20	8	62.0183	2.16202	0.152039
284	L20	9	62.2811	2.15341	0.15241
284	L20	10	62.5439	2.13632	0.15252
284	L20	11	62.8067	2.13005	0.152389
284	L20	12	63.0695	2.10854	0.152248
284	L20	13	63.3323	2.08892	0.152442
284	L20	14	63.5951	2.10646	0.153231
284	L20	15	63.8579	2.06746	0.154621
284	L20	16	64.1207	2.05781	0.156305
284	L20	17	64.3835	2.0483	0.15776
284	L20	18	64.6462	2.04323	0.15843
284	L20	19	64.909	2.01995	0.157994
284	L20	20	65.1718	1.99838	0.156574
284	L20	21	65.4346	1.99512	0.154773
284	L20	22	65.6974	1.97875	0.153422
284	L20	23	65.9602	1.9682	0.15318
284	L20	24	66.223	1.97136	0.154204
284	L20	25	66.4858	1.92752	0.156092
284	L20	26	66.7486	1.94014	0.158092
284	L20	27	67.0114	1.91829	0.159458
284	L20	28	67.2742	1.90211	0.15975
284	L20	29	67.5369	1.88832	0.15901
284	L20	30	67.7997	1.8719	0.157735
284	L20	31	68.0625	1.86346	0.156631
284	L20	32	68.3253	1.85221	0.156272
284	L20	33	68.5881	1.83542	0.156784
284	L20	34	68.8509	1.82877	0.157794
284	L20	35	69.1137	1.81249	0.158644
284	L20	36	69.3765	1.79733	0.15878
284	L20	37	69.6393	1.77539	0.158055
284	L20	38	69.9021	1.76929	0.156768
284	L20	39	70.1649	1.76137	0.15547
284	L20	40	70.4276	1.74143	0.15468
284	L20	41	70.6904	1.73087	0.154721
284	L20	42	70.9532	1.71892	0.155676
284	L20	43	71.216	1.70392	0.157397
284	L20	44	71.4788	1.69429	0.159498
284	L20	45	71.7416	1.67715	0.161371
284	L20	46	72.0044	1.67328	0.162374
284	L20	47	72.2672	1.64096	0.162127
284	L20	48	72.53	1.63425	0.160773
284	L20	49	72.7928	1.61854	0.158942
284	L20	50	73.0556	1.60794	0.157416
284	L20	51	73.3183	1.60242	0.156669
284	L20	52	73.5811	1.58686	0.156654
284	L20	53	73.8439	1.56785	0.156937
284	L20	54	74.1067	1.5519	0.157035
284	L20	55	74.3695	1.54384	0.156683
284	L20	56	74.6323	1.53324	0.155861
284	L20	57	74.8951	1.51703	0.154704
284	L20	58	75.1579	1.50004	0.153395
284	L20	59	75.4207	1.49166	0.152124
284	L20	60	75.6835	1.47378	0.151048
284	L20	61	75.9463	1.47247	0.150226
284	L20	62	76.209	1.45311	0.149588
284	L20	63	76.4718	1.4385	0.149017
284	L20	64	76.7346	1.42819	0.148485
284	L20	65	76.9974	1.41464	0.148126
284	L20	66	77.2602	1.40183	0.148137
284	L20	67	77.523	1.39335	0.148575
284	L20	68	77.7858	1.38324	0.149236
284	L20	69	78.0486	1.36357	0.149745
284	L20	70	78.3114	1.35112	0.149814
284	L20	71	78.5742	1.33739	0.149483
284	L20	72	78.837	1.32758	0.149132
284	L20	73	79.0997	1.31471	0.14926
284	L20	74	79.3625	1.30148	0.150236
284	L20	75	79.6253	1.30109	0.15227
284	L20	76	79.8881	1.26994	0.155749
284	L20	77	80.1509	1.26389	0.161876
284	L20	78	80.4137	1.2512	0.173328
284	L20	79	80.6765	1.2382	0.19461
284	L20	80	80.9393	1.22541	0.231742
284	L20	81	81.2021	1.21379	0.29096
284	L20	82	81.4649	1.19789	0.376244
284	L20	83	81.7277	1.17635	0.486136
284	L20	84	81.9904	1.14977	0.611149
284	L20	85	82.2532	1.10081	0.733831
284	L20	86	82.516	1.00681	0.832884
284	L20	87	82.7788	0.843803	0.890651
284	L20	88	83.0416	0.690659	0.900649
284	L20	89	83.3044	0.638987	0.870908
284	L20	90	83.5672	0.608107	0.820753
284	L20	91	83.83	0.571086	0.772462
284	L20	92	84.0928	0.531753	0.742068
284	L20	93	84.3556	0.479257	0.733662
284	L20	94	84.6184	0.416056	0.739173
284	L20	95	84.8811	0.341951	0.742842
284	L20	96	85.1439	0.258368	0.727968
284	L20	97	85.4067	0.157219	0.68328
284	L20	98	85.6695	0.0707355	0.606813
284	L20	99	85.9323	0.0413731	0.50613
284	L20	100	86.1951	0.0340248	0.39506
284	L20	101	86.4579	0.0269966	0.288569
284	L20	102	86.7207	0.0222826	0.198082
284	L20	103	86.9835	0.0204373	0.129068
284	L20	104	87.2463	0.0179627	0.0813151
284	L20	105	87.5091	0.0163148	0.0509775
284	L20	106	87.7718	0.0147531	0.032968
284	L20	107	88.0346	0.0139011	0.0226839
284	L20	108	88.2974	0.0139384	0.0167643
284	L20	109	88.5602	0.0118503	0.013121
284	L20	110	88.823	0.0100229	0.0106388
284	L20	111	89.0858	0.0106156	0.00882075
284	L20	112	89.3486	0.0124813	0.00749316
284	L20	113	89.6114	0.00958645	0.00659395
284	L20	114	89.8742	0.00955189	0.00604936
284	L20	115	90.137	0.00911356	0.00573664
284	L20	116	90.3997	0.00857392	0.00550765
284	L20	117	90.6625	0.00893066	0.00523321
284	L20	118	90.9253	0.00749656	0.0048395
284	L20	119	91.1881	0.00652691	0.00432708
284	L20	120	91.4509	0.00711675	0.00376711
284	L20	121	91.7137	0.00734319	0.00326689
284	L20	122	91.9765	0.00764994	0.00291121
284	L20	123	92.2393	0.00662452	0.00271224
284	L20	124	92.5021	0.00633259	0.00260652
284	L20	125	92.7649	0.00555383	0.00250499
284	L20	126	93.0277	0.00600899	0.00235812
284	L20	127	93.2905	0.00627139	0.00218454
284	L20	128	93.5532	0.00468135	0.00204189
284	L20	129	93.816	0.00752632	0.00196515
284	L20	130	94.0788	0.0045431	0.00192272
284	L20	131	94.3416	0.00553417	0.00182674
284	L20	132	94.6044	0.00402456	0.00159173
284	L20	133	94.8672	0.00420072	0.0011982
285	L21	1	60.1788	2.03762	0.0789686
285	L21	2	60.4416	2.02619	0.0782768
285	L21	3	60.7044	2.01681	0.0776593
285	L21	4	60.9672	2.01898	0.0773722
285	L21	5	61.23	2.00289	0.0775477
285	L21	6	61.4928	1.99791	0.0781044
285	L21	7	61.7555	1.98977	0.0787914
285	L21	8	62.0183	1.9759	0.0793536
285	L21	9	62.2811	1.96614	0.0796951
285	L21	10	62.5439	1.95848	0.079937
285	L21	11	62.8067	1.95428	0.0803298
285	L21	12	63.0695	1.93783	0.0810786
285	L21	13	63.3323	1.92718	0.0821946
285	L21	14	63.5951	1.93754	0.0834819
285	L21	15	63.8579	1.9079	0.0846616
285	L21	16	64.1207	1.89579	0.085561
285	L21	17	64.3835	1.8926	0.0862074
285	L21	18	64.6462	1.88736	0.08678
285	L21	19	64.909	1.87061	0.0874816
285	L21	20	65.1718	1.86324	0.0884412
285	L21	21	65.4346	1.85596	0.0897114
285	L21	22	65.6974	1.83607	0.0912855
285	L21	23	65.9602	1.83039	0.0930788
285	L21	24	66.223	1.83528	0.0948829
285	L21	25	66.4858	1.79807	0.0963848
285	L21	26	66.7486	1.80405	0.0972722
285	L21	27	67.0114	1.78527	0.097405
285	L21	28	67.2742	1.77588	0.0969373
285	L21	29	67.5369	1.76193	0.0962927
285	L21	30	67.7997	1.74981	0.096005
285	L21	31	68.0625	1.74692	0.0964804
285	L21	32	68.3253	1.73366	0.0978118
285	L21	33	68.5881	1.72243	0.0997507
285	L21	34	68.8509	1.70923	0.101845
285	L21	35	69.1137	1.69841	0.103664
285	L21	36	69.3765	1.68487	0.104987
285	L21	37	69.6393	1.66779	0.105832
285	L21	38	69.9021	1.65986	0.106349
285	L21	39	70.1649	1.65168	0.106668
285	L21	40	70.4276	1.63572	0.10683
285	L21	41	70.6904	1.62143	0.106841
285	L21	42	70.9532	1.60774	0.106763
285	L21	43	71.216	1.59748	0.106727
285	L21	44	71.4788	1.58719	0.106834
285	L21	45	71.7416	1.57161	0.107038
285	L21	46	72.0044	1.57328	0.107169
285	L21	47	72.2672	1.53864	0.107098
285	L21	48	72.53	1.53179	0.106912
285	L21	49	72.7928	1.52369	0.10691
285	L21	50	73.0556	1.51199	0.107396
285	L21	51	73.3183	1.50874	0.108453
285	L21	52	73.5811	1.484	0.109874
285	L21	53	73.8439	1.46958	0.111308
285	L21	54	74.1067	1.46248	0.112447
285	L21	55	74.3695	1.44846	0.113139
285	L21	56	74.6323	1.4365	0.113374
285	L21	57	74.8951	1.41825	0.11325
285	L21	58	75.1579	1.40738	0.112957
285	L21	59	75.4207	1.39304	0.112736
285	L21	60	75.6835	1.38048	0.112805
285	L21	61	75.9463	1.37699	0.113244
285	L21	62	76.209	1.35351	0.113962
285	L21	63	76.4718	1.3433	0.114767
285	L21	64	76.7346	1.3289	0.115481
285	L21	65	76.9974	1.31711	0.116014
285	L21	66	77.2602	1.30162	0.116349
285	L21	67	77.523	1.29152	0.116473
285	L21	68	77.7858	1.27599	0.116347
285	L21	69	78.0486	1.26024	0.115938
285	L21	70	78.3114	1.24738	0.115293
285	L21	71	78.5742	1.23756	0.114597
285	L21	72	78.837	1.21905	0.11415
285	L21	73	79.0997	1.20891	0.114307
285	L21	74	79.3625	1.19445	0.115407
285	L21	75	79.6253	1.19538	0.117818
285	L21	76	79.8881	1.16297	0.122136
285	L21	77	80.1509	1.15373	0.129526
285	L21	78	80.4137	1.14622	0.1421
285	L21	79	80.6765	1.13022	0.163172
285	L21	80	80.9393	1.11261	0.197195
285	L21	81	81.2021	1.09632	0.249086
285	L21	82	81.4649	1.07498	0.322639
285	L21	83	81.7277	1.05089	0.418067
285	L21	84	81.9904	1.01883	0.52942
285	L21	85	82.2532	0.957558	0.643387
285	L21	86	82.516	0.862879	0.741067
285	L21	87	82.7788	0.704237	0.803053
285	L21	88	83.0416	0.502452	0.816157
285	L21	89	83.3044	0.367334	0.778529
285	L21	90	83.5672	0.313109	0.700354
285	L21	91	83.83	0.272203	0.599641
285	L21	92	84.0928	0.235438	0.495401
285	L21	93	84.3556	0.205454	0.401682
285	L21	94	84.6184	0.175806	0.324921
285	L21	95	84.8811	0.1507	0.264832
285	L21	96	85.1439	0.125928	0.217356
285	L21	97	85.4067	0.0992096	0.17778
285	L21	98	85.6695	0.0804167	0.142783
[truncated: 11,207 more rows]
