# Supplementary material for: Eupatilin attenuates the senescence of nucleus pulposus cells and mitigates intervertebral disc degeneration via inhibition of the MAPK/NF-κB signaling pathway
Source: Front Pharmacol. 2022 Nov 3;13:940475. doi: 10.3389/fphar.2022.940475 (PMC9669913; doi:10.3389/fphar.2022.940475)
Supplement: Supplementary file 2 [file DataSheet1.ZIP › Raw Data/Figure 4 original data/B D F.xlsx]

## Sheet: Sheet1
		actin	MMP13	MMP9	SOX9	COL2A1		MMP13	MMP9	SOX9	COL2A1
	control	41316.7	12854	7236.93	31059.6	29234.2		0.311109	0.175158	0.751745	0.707565
	TNFa	29341.2	36717.6	28813.8	3773.96	10728.9		1.2514	0.982025	0.128623	0.365659
	TNFa+EP6.25	29097.9	29160.1	14827.2	5314.28	9909.56		1.00213	0.509562	0.182634	0.340559
	TNFa+EP12.5	27735.8	9318.3	13519.2	7200.52	17540.1		0.335966	0.487427	0.259611	0.632401
								#DIV/0!	#DIV/0!	#DIV/0!	#DIV/0!
	control	29281.8	4382.06	12164.7	15462.4	20572.8		0.149651	0.415435	0.528054	0.702582
	TNFa	28784.4	30102.6	18481.9	4547.48	10427.5		1.0458	0.64208	0.157984	0.362263
	TNFa+EP6.25	27024.2	21787.9	14090	9316.36	13683.9		0.806235	0.521385	0.344741	0.506355
	TNFa+EP12.5	19084.5	5685.5	8677.81	7638.94	12743.9		0.297912	0.454705	0.400269	0.667761
								#DIV/0!	#DIV/0!	#DIV/0!	#DIV/0!
	control	27125.3	5999.67	9204.6	16375.6	22542.4		0.221183	0.339336	0.603702	0.831045
	TNFa	26560.8	28606.6	20278.9	3865.75	12423.3		1.07702	0.763489	0.145543	0.467729
	TNFa+EP6.25	28291.9	21896.8	11990.2	8573.64	16653.8		0.773962	0.423802	0.303042	0.588644
	TNFa+EP12.5	27646.8	14382.1	10661	10375.7	18784.6		0.52021	0.385616	0.375296	0.679451
	MMP13	control	TNFa	TNFa+EP6.25	TNFa+EP12.5
		0.311109	1.2514	1.00213	0.335966
		0.149651	1.0458	0.806235	0.297912
		0.221183	1.07702	0.773962	0.52021
	MMP9	control	TNFa	TNFa+EP6.25	TNFa+EP12.5
		0.175158	0.982025	0.509562	0.487427
		0.415435	0.64208	0.521385	0.454705
		0.339336	0.763489	0.423802	0.385616
	SOX9	Control	TNFa	TNFa+EP6.25	TNFa+EP12.5
		0.751745	0.128623	0.182634	0.259611
		0.528054	0.157984	0.344741	0.400269
		0.603702	0.145543	0.303042	0.375296
	COL2A1	control	TNFa	TNFa+EP6.25	TNFa+EP12.5
		0.707565	0.365659	0.340559	0.632401
		0.702582	0.362263	0.506355	0.667761
		0.831045	0.467729	0.588644	0.679451
		actin	JNK	P-JNK	P38	P-P38	ERK	P-ERK
	control	35382.6	35011.7	13596.4	38658.2	11214.9	42617.2	12882.1
	TNFa	32042.6	31508.4	31566.9	39399	38221.6	38865.5	37525.6
	TNFa+EP6.25	30139.1	29125	28522.8	37030.1	24561.7	36254.3	34881.9
	TNFa+EP12.5	28884.1	30920.3	18674.2	36230.7	6283.66	34841.7	18494.6
	control			0.388337		0.290104		0.302274
	TNFa			1.00186		0.970114		0.965524
	TNFa+EP6.25			0.979325		0.663291		0.962143
	TNFa+EP12.5			0.603948		0.173435		0.530818
		actin	JNK	P-JNK	P38	P-P38	ERK	P-ERK
	control	33282.4	32035.3	14826.3	36383.8	13273.4	40382.3	15232.3
	TNFa	32512.5	31728.6	34596.3	35338.3	37381.6	39028.3	39538.4
	TNFa+EP6.25	33126.3	30158.9	26272.6	35036.3	30528.3	38292.8	30328.3
	TNFa+EP12.5	31834.7	30483.4	21284.1	34530.4	10232.3	36329.3	16832.3
				0.462812		0.364815		0.377202
				1.09038		1.05782		1.01307
				0.871139		0.871332		0.792011
				0.69822		0.296327		0.463326
		actin	JNK	P-JNK	P38	P-P38	ERK	P-ERK
	control	36336.2	34283.3	15538.3	37642.4	13428.4	38617.4	10382.2
	TNFa	35022.9	32482.3	32426.9	38349	37321.5	38392.3	34285.4
	TNFa+EP6.25	36239	33728.2	28422.4	37330.3	28531.7	37254.3	28981.5
	TNFa+EP12.5	34894	32822.4	22632.4	36232.3	10283.3	36831.6	16324.4
				0.453234		0.356736		0.268848
				0.998295		0.973207		0.893028
				0.84269		0.764304		0.777936
				0.689543		0.283815		0.443218
	P-JNK	Control	TNFa	TNFa+EP6.25	TNFa+EP12.5
		0.388337	1.00186	0.979325	0.603948
		0.462812	1.09038	0.871139	0.69822
		0.453234	0.998295	0.84269	0.689543
	P-P38	Control	TNFa	TNFa+EP6.25	TNFa+EP12.5
		0.290104	0.970114	0.663291	0.173435
		0.364815	1.05782	0.871332	0.296327
		0.356736	0.973207	0.764304	0.283815
	P-ERK	Control	TNFa	TNFa+EP6.25	TNFa+EP12.5
		0.302274	0.965524	0.962143	0.530818
		0.377202	1.01307	0.792011	0.463326
		0.268848	0.893028	0.777936	0.443218
		actin	IKBa	P-IKBa	P65	P-P65			IKBa	P-IKBa	P-P65
	control	33024.2	36129.8	15160	38174.5	12627.7			1.09404	0.459055	0.330789
	TNFa	29975.3	5058.84	34367.2	32476.9	36212.2			0.168767	1.14651	1.11502
	TNFa+EP6.25	28264.5	8549.63	32065.6	28469.5	28410.9			0.302486	1.13448	0.997945
	TNFa+EP12.5	27274.5	26854.5	18476.3	32428.5	20370.4			0.984599	0.677418	0.628165
									#DIV/0!	#DIV/0!	#DIV/0!
		actin	IKBa	P-IKBa	P65	P-P65			IKBa	P-IKBa	P-P65
	control	32034.6	37129.3	17200	41149	12627.7			1.15904	0.536918	0.306878
	TNFa	28985.2	2958.98	36192.2	29470.7	36212.2			0.102086	1.24864	1.22875
	TNFa+EP6.25	27230.1	4349.18	33208.9	27009.8	29410.9			0.159719	1.21956	1.0889
	TNFa+EP12.5	26209.5	29817.8	15019.5	31168.5	16370.4			1.13767	0.573054	0.525224
									#DIV/0!	#DIV/0!	#DIV/0!
		actin	IKBa	P-IKBa	P65	P-P65			IKBa	P-IKBa	P-P65
	control	31537.7	34129.7	19143.7	42749.6	16667.5			1.08219	0.607009	0.389887
	TNFa	27965.2	7921.64	38023	39436.7	39865.9			0.283268	1.35965	1.01088
	TNFa+EP6.25	26280.1	9312.46	31274.2	37579.2	32875.5			0.354354	1.19003	0.874831
	TNFa+EP12.5	25264.7	25858	19460	38345.7	18345.2			1.02348	0.770242	0.478418
		Control	TNFa	TNFa+EP6.25	TNFa+EP12.5
	IKBa	1.09404	0.168767	0.302486	0.922503
		1.15904	0.102086	0.159719	1.13767
		1.08219	0.283268	0.354354	1.02348
		Control	TNFa	TNFa+EP6.25	TNFa+EP12.5
	P-IKBa	0.459055	1.14651	1.13448	0.677418
		0.536918	1.24864	1.21956	0.573054
		0.607009	1.35965	1.19003	0.770242
		Control	TNFa	TNFa+EP6.25	TNFa+EP12.5
	P-P65	0.330789	1.11502	0.997945	0.628165
		0.306878	1.22875	1.0889	0.525224
		0.389887	1.01088	0.874831	0.478418
