# Supplementary material for: Eupatilin attenuates the senescence of nucleus pulposus cells and mitigates intervertebral disc degeneration via inhibition of the MAPK/NF-κB signaling pathway
Source: Front Pharmacol. 2022 Nov 3;13:940475. doi: 10.3389/fphar.2022.940475 (PMC9669913; doi:10.3389/fphar.2022.940475)
Supplement: Supplementary file 2 [file DataSheet1.ZIP › Raw Data/Figure 5 original data/B C F.xlsx]

## Sheet: Sheet1
	Stats	Area	IOD						Stats	Area	IOD						Stats	Area	IOD				Stats	Area	IOD
	Min	10	1.60998						Min	10	1.42499						Min	10	1.18442				Min	10	1.17866
	(Obj.#)	27	529						(Obj.#)	118	2490		BC	1.393	um	DHI	(Obj.#)	47	4591				(Obj.#)	79	16324
	Max	487558	120203						Max	1354012	278914		AD	23.126	um	0.0602352	Max	3222309	849035				Max	2101314	476173
	(Obj.#)	352	352						(Obj.#)	1941	1941		DHI(%)				(Obj.#)	3639	3639				(Obj.#)	3768	3768
	Range	487548	120201						Range	1354002	278913						Range	3222299	849033				Range	2101304	476171
	Mean	459.207	105.427		A6				Mean	1258.95	343.118		B7				Mean	1429.76	382.983	D1			Mean	1045.67	259.342		E2(2)
	Std.Dev	11768.7	2825.78		Control 1组结果				Std.Dev	33059.1	8706.29		Control 2组结果				Std.Dev	59160.3	15862	Control 3组结果			Std.Dev	36734.7	8694.14		Control 4组结果
	Sum	2032910	966726		总Area	12533760	pixels		Sum	3073086	987550		总Area	12533760	pixels		Sum	4449402	1.09184e+06	总Area	12533760		Sum	3720505	922739		总Area	12533760	pixels
	Samples	4427	4427		IOD/Area	0.0771298	a.u.		Samples	2441	2441		IOD/Area	0.0787912	a.u.		Samples	3112	3112	IOD/Area	0.0871122		Samples	3558	3558		IOD/Area	0.0736203	a.u.
					DHI	234.246	um						BC	1.214	um	DHI				BC	1.123	DHI					BC	1.254	DHI
													AD	20.56	um	0.0590467				AD	19.919	0.0563783					AD	21.154	0.0592796
													DHI(%)	0.980272						DHI(%)	0.935973						DHI(%)	0.984138
	Stats	Area	IOD						Stats	Area	IOD						Stats	Area	IOD
	Min	10	1.96768						Min	10	1.86595						Min	10	2.211
	(Obj.#)	120	1734						(Obj.#)	180	1634						(Obj.#)	89	1059
	Max	654802	229389						Max	642502	187071						Max	339195	145873
	(Obj.#)	511	511						(Obj.#)	48	48						(Obj.#)	1680	1680
	Range	654792	229387						Range	642492	187069						Range	339185	145870
	Mean	2353.1	785.558		A4				Mean	1180.38	360.852		B3				Mean	1102.5	415.504		C2
	Std.Dev	34006.9	11738.6		PBS 1组结果				Std.Dev	24299.7	7585.23		PBS 2组结果				Std.Dev	15808.6	6528.84		PBS 3组结果
	Sum	1176550	392779		总Area	12533760			Sum	1408194	430497		总Area	12533760			Sum	1115730	420491		总Area	12533760
	Samples	500	500		IOD/Area	0.0313377			Samples	1193	1193		IOD/Area	0.034347			Samples	1012	1012		IOD/Area	0.0335486
					BC	0.557	um	DHI					BC	0.42	um	DHI					BC	0.56	um	DHI
					AD	22.003	um	0.0253147					AD	19.1	um	0.0219895					AD	19.6	um	0.0285714
					DHI(%)	0.420266							DHI(%)	0.365062							DHI(%)	0.474333
	Stats	Area	IOD						Stats	Area	IOD						Stats	Area	IOD
	Min	10	1.99251						Min	10	1.77627						Min	10	1.45773
	(Obj.#)	56	960						(Obj.#)	167	6390						(Obj.#)	257	1831
	Max	689920	264214						Max	660189	241073						Max	676834	207429
	(Obj.#)	1269	1269						(Obj.#)	1198	6909						(Obj.#)	11793	11793
	Range	689910	264212						Range	660179	241071						Range	676824	207428
	Mean	2135.66	765.532		A3				Mean	961.299	287.524		B2				Mean	527.113	138.622		C3
	Std.Dev	33383.6	12438.9		EP12.5uM 1组结果				Std.Dev	21948	6963.41		EP12.5uM 2组结果				Std.Dev	14235.6	4398.32		EP12.5uM 3组结果
	Sum	1494963	535872		总Area	12533760			Sum	2115818	632841		总Area	12533760			Sum	2365154	621997		总Area	12533760
	Samples	700	700		IOD/Area	0.0427543			Samples	2201	2201		IOD/Area	0.0504909			Samples	4487	4487		IOD/Area	0.0496257
					BC	0.73	um	DHI					BC	0.84	um	DHI					BC	0.76	um	DHI
					AD	21.32	um	0.0342402					AD	22	um	0.0381818					AD	19.4	um	0.0391753
					DHI(%)	0.568443							DHI(%)	0.633881							DHI(%)	0.650374
	Stats	Area	IOD						Stats	Area	IOD						Stats	Area	IOD
	Min	10	1.36757						Min	10	1.81097						Min	10	1.55001
	(Obj.#)	7	1996						(Obj.#)	320	2862						(Obj.#)	29	6717
	Max	1306411	285626						Max	655948	215122						Max	1076717	303804
	(Obj.#)	618	618						(Obj.#)	2280	6925						(Obj.#)	3515	3515
	Range	1306401	285625						Range	655938	215120						Range	1076707	303803
	Mean	2300.59	560.077		c				Mean	1254.52	414.315		E4				Mean	1144.06	374.613		F3
	Std.Dev	45270.8	10750.4		EP25uM 1组结果				Std.Dev	24886.2	8366.33		EP25uM 2组结果				Std.Dev	28325.6	9264.61		EP25uM 3组结果
	Sum	2802114	682174		总Area	12533760			Sum	2249347	742867		总Area	12533760			Sum	2591292	848498		总Area	12533760
	Samples	1218	1218		IOD/Area	0.0544269			Samples	1793	1793		IOD/Area	0.0592693			Samples	2265	2265		IOD/Area	0.067697
					BC	0.9	um	DHI					BC	0.98	um	DHI					BC	0.97	um	DHI
					AD	19.78	um	0.0455005					AD	22.1	um	0.0443439					AD	19.9	um	0.0487437
					DHI(%)	0.755383							DHI(%)	0.736181							DHI(%)	0.809226
			SOFG	Control	PBS	EP 12.5uM	EP 25uM
				0.0787912	0.0313377	0.0427543	0.0544269
				0.0871122	0.034347	0.0504909	0.0592693
				0.0736203	0.0335486	0.0496257	0.067697
				Control	PBS	EP 12.5uM	EP 25uM
			DHI(%)	0.980272	0.420266	0.568443	0.755383
				0.935973	0.365062	0.633881	0.736181
				0.984138	0.474333	0.650374	0.809226
	COL2A1 IF
	Stats	Area	IOD						Stats	Area	IOD						Stats	Area	IOD
	Min	10	11.7187						Min	10	11.5908						Min	10	12.8343
	(Obj.#)	78	451						(Obj.#)	200	4455						(Obj.#)	54	1565
	Max	8316	13482.1						Max	16804	23275.5						Max	17755	28595.6
	(Obj.#)	1784	1784						(Obj.#)	2521	2521						(Obj.#)	1630	944
	Range	8306	13470.4						Range	16794	23263.9						Range	17745	28582.8
	Mean	107.309	162.657		E2				Mean	107.912	154.647		E5				Mean	164.748	255.326		F6
	Std.Dev	480.548	739.299		Control 1组结果				Std.Dev	663.869	932.689		Control 2组结果				Std.Dev	1182.15	1827.84		Control 3组结果
	Sum	119649	181363		总Area	1902720			Sum	126473	181246		总Area	1902720			Sum	117465	182047		总Area	1902720
	Samples	1115	1115		IOD/Area	0.0953175			Samples	1172	1172		IOD/Area	0.0952564			Samples	713	713		IOD/Area	0.0956773
	Stats	Area	IOD						Stats	Area	IOD						Stats	Area	IOD
	Min	10	13.9125						Min	10	11.7612						Min	10	12.0115
	(Obj.#)	41	437						(Obj.#)	8	532						(Obj.#)	44	1453
	Max	816	1310.06						Max	1762	2690.12						Max	3773	5737.09
	(Obj.#)	467	467						(Obj.#)	580	580						(Obj.#)	966	966
	Range	806	1296.15						Range	1752	2678.36						Range	3763	5725.08
	Mean	36.7677	57.6039		A4				Mean	94.1704	141.948		D3				Mean	77.8223	117.635		B3
	Std.Dev	67.8065	109.987		PBS 1组结果				Std.Dev	218.056	329.788		PBS 2组结果				Std.Dev	231.18	354.871		PBS 3组结果
	Sum	7280	11405.6		总Area	1902720			Sum	29287	44145.8		总Area	1902720			Sum	36343	54935.4		总Area	1902720
	Samples	198	198		IOD/Area	0.00599436			Samples	311	311		IOD/Area	0.0232014			Samples	467	467		IOD/Area	0.028872
	Stats	Area	IOD						Stats	Area	IOD						Stats	Area	IOD
	Min	10	11.521						Min	10	11.8384						Min	10	10.6492
	(Obj.#)	17	337						(Obj.#)	68	258						(Obj.#)	48	956
	Max	3564	5459.88						Max	4090	5930.45						Max	3295	4921.09
	(Obj.#)	626	626						(Obj.#)	630	630						(Obj.#)	316	316
	Range	3554	5448.35						Range	4080	5918.61						Range	3285	4910.44
	Mean	80.3088	119.842		A3				Mean	70.485	103.244		B2				Mean	65.7903	94.795		C6
	Std.Dev	271.306	412.76		EP 12.5uM 1组结果				Std.Dev	231.018	339.311		EP 12.5uM 2组结果				Std.Dev	217.031	319.418		EP 12.5uM 3组结果
	Sum	40315	60160.6		总Area	1902720			Sum	56247	82389.1		总Area	1902720			Sum	69014	99440		总Area	1902720
	Samples	502	502		IOD/Area	0.0316182			Samples	798	798		IOD/Area	0.0433007			Samples	1049	1049		IOD/Area	0.052262
	Stats	Area	IOD						Stats	Area	IOD						Stats	Area	IOD
	Min	10	10.8816						Min	10	11.0399						Min	10	9.98602
	(Obj.#)	1	3158						(Obj.#)	43	1352						(Obj.#)	41	93
	Max	3909	5867.79						Max	2298	3515.08						Max	12922	19109.8
	(Obj.#)	1380	1380						(Obj.#)	2286	2286						(Obj.#)	1372	1372
	Range	3899	5856.91						Range	2288	3504.04						Range	12912	19099.9
	Mean	73.426	108.074		E4				Mean	65.8264	96.8697		B7				Mean	113.286	158.92		C3
	Std.Dev	235.915	350.084		EP 25uM 1组结果				Std.Dev	157.799	237.728		EP 25uM 2组结果				Std.Dev	617.303	898.475		EP 25uM 3组结果
	Sum	74454	109587		总Area	1902720			Sum	83797	123315		总Area	1902720			Sum	98559	138260		总Area	1902720
	Samples	1014	1014		IOD/Area	0.0575948			Samples	1273	1273		IOD/Area	0.0648099			Samples	870	870		IOD/Area	0.0726646
		COL2A1 IF		Control	PBS	EP 12.5uM	EP 25uM
				0.0953175	0.00599436	0.0316182	0.0575948
				0.0952564	0.0232014	0.0433007	0.0648099
				0.0956773	0.028872	0.052262	0.0726646
